# Supplementary material for: Transcriptome Analysis of Induced Pluripotent Stem Cells and Neuronal Progenitor Cells, Derived from Discordant Monozygotic Twins with Parkinson’s Disease
Source: Cells. 2021 Dec 9;10(12):3478. doi: 10.3390/cells10123478 (PMC8700621; doi:10.3390/cells10123478)
Supplement: Supplementary file 1 [file cells-10-03478-s001.zip › Supplementary_table_S1.xlsx]

## Sheet: Лист1
Pair №	PD status	Sex	Year of birth	Disease onset year	PD stage (Hoehn–Yahr scale)
1	Healthy	Female	1947
	PD	Female	1947	2007	4
2	Healthy	Female	1949
	PD	Female	1949	2011	3
