# Supplementary material for: Transcriptome Analysis of Induced Pluripotent Stem Cells and Neuronal Progenitor Cells, Derived from Discordant Monozygotic Twins with Parkinson’s Disease
Source: Cells. 2021 Dec 9;10(12):3478. doi: 10.3390/cells10123478 (PMC8700621; doi:10.3390/cells10123478)
Supplement: Supplementary file 1 [file cells-10-03478-s001.zip › Supplementary_table_S2.xlsx]

## Sheet: ipsk_both_results_degs_all_samples_repeats_marked
Ensembl_gene_id	Gene_symbol	Gene_name	log_fc_limma	p.val	p.val.adjusted
ENSG00000080007	DDX43	DEAD-box helicase 43 [Source:HGNC Symbol;Acc:HGNC:18677]	-3.82963	1.54071e-06	0.00704326
ENSG00000095585	BLNK	B cell linker [Source:HGNC Symbol;Acc:HGNC:14211]	1.83881	1.7136e-08	0.000235009
ENSG00000169313	P2RY12	purinergic receptor P2Y12 [Source:HGNC Symbol;Acc:HGNC:18124]	-2.09279	9.06827e-06	0.0319632
ENSG00000185551	NR2F2	nuclear receptor subfamily 2 group F member 2 [Source:HGNC Symbol;Acc:HGNC:7976]	-3.07798	2.07712e-05	0.0469798
ENSG00000188985	DHFRP1	dihydrofolate reductase pseudogene 1 [Source:HGNC Symbol;Acc:HGNC:2862]	6.51114	7.0123e-07	0.00360634
ENSG00000196350	ZNF729	zinc finger protein 729 [Source:HGNC Symbol;Acc:HGNC:32464]	-6.00642	1.64929e-07	0.00113095
ENSG00000205181	LINC00654	long intergenic non-protein coding RNA 654 [Source:HGNC Symbol;Acc:HGNC:27154]	-4.27924	2.45995e-06	0.010121
ENSG00000215102	TERF1P4	TERF1 pseudogene 4 [Source:HGNC Symbol;Acc:HGNC:38500]	2.38265	9.50984e-06	0.0319632
ENSG00000237343	AC246785.3	novel transcript	-1.9281	3.59697e-08	0.00029598
ENSG00000239169	SNORD109B	small nucleolar RNA, C/D box 109B [Source:HGNC Symbol;Acc:HGNC:32774]	2.90491	1.16532e-05	0.0319632
ENSG00000249087	ZNF436-AS1	ZNF436 antisense RNA 1 [Source:HGNC Symbol;Acc:HGNC:25122]	-1.60536	2.16954e-05	0.0469798
ENSG00000250859	HNRNPKP1	heterogeneous nuclear ribonucleoprotein K pseudogene 1 [Source:HGNC Symbol;Acc:HGNC:42374]	2.40192	2.05431e-05	0.0469798
ENSG00000263711	LINC02864	long intergenic non-protein coding RNA 2864 [Source:HGNC Symbol;Acc:HGNC:54480]	-8.25301	7.84798e-09	0.000161445
ENSG00000263798	AC018521.1	novel transcript	-5.45142	3.86347e-07	0.00227078
ENSG00000267156	TPMTP1	thiopurine S-methyltransferase pseudogene 1 [Source:HGNC Symbol;Acc:HGNC:17490]	2.1874	1.52486e-05	0.0392107
ENSG00000267279	AC090409.1	novel transcript	2.12389	2.32755e-05	0.0478812
ENSG00000273213	H3-2	H3.2 histone (putative) [Source:HGNC Symbol;Acc:HGNC:32060]	3.50643	1.12142e-05	0.0319632
ENSG00000274640	SNORD109A	small nucleolar RNA, C/D box 109A [Source:HGNC Symbol;Acc:HGNC:32773]	2.90491	1.16532e-05	0.0319632
ENSG00000279483	AC090498.1	ribosomal protein L41 (RPL41) pseudogene	7.60539	2.82546e-08	0.00029062
ENSG00000284791	SMIM41	small integral membrane protein 41 [Source:HGNC Symbol;Acc:HGNC:54075]	2.59761	7.72148e-09	0.000161445
