# Supplementary material for: Transcriptome Analysis of Induced Pluripotent Stem Cells and Neuronal Progenitor Cells, Derived from Discordant Monozygotic Twins with Parkinson’s Disease
Source: Cells. 2021 Dec 9;10(12):3478. doi: 10.3390/cells10123478 (PMC8700621; doi:10.3390/cells10123478)
Supplement: Supplementary file 1 [file cells-10-03478-s001.zip › Supplementary_table_S3.xlsx]

## Sheet: np_both_results_degs_all_samples_repeats_marked
Ensembl_gene_id	Gene_symbol	Gene_name	log_fc_limma	p.val	p.val.adjusted
ENSG00000263711	LINC02864	long intergenic non-protein coding RNA 2864 [Source:HGNC Symbol;Acc:HGNC:54480]	-8.57773	3.21113e-13	1.33381e-08
ENSG00000183421	RIPK4	receptor interacting serine/threonine kinase 4 [Source:HGNC Symbol;Acc:HGNC:496]	3.05583	3.58509e-10	4.9638e-06
ENSG00000279483	AC090498.1	ribosomal protein L41 (RPL41) pseudogene	8.04369	2.76087e-10	4.9638e-06
ENSG00000130300	PLVAP	plasmalemma vesicle associated protein [Source:HGNC Symbol;Acc:HGNC:13635]	4.93094	1.32956e-09	1.38064e-05
ENSG00000227487	NCAM1-AS1	NCAM1 antisense RNA1 [Source:HGNC Symbol;Acc:HGNC:48675]	-1.74205	3.1996e-09	2.65804e-05
ENSG00000228499	TMSB10P1	thymosin beta 10 pseudogene 1 [Source:HGNC Symbol;Acc:HGNC:41949]	3.03851	4.18581e-09	2.89777e-05
ENSG00000196109	ZNF676	zinc finger protein 676 [Source:HGNC Symbol;Acc:HGNC:20429]	-6.42445	2.75578e-08	0.000163524
ENSG00000069812	HES2	hes family bHLH transcription factor 2 [Source:HGNC Symbol;Acc:HGNC:16005]	3.97971	1.39343e-07	0.000486563
ENSG00000110077	MS4A6A	membrane spanning 4-domains A6A [Source:HGNC Symbol;Acc:HGNC:13375]	-6.35638	1.40568e-07	0.000486563
ENSG00000136881	BAAT	bile acid-CoA:amino acid N-acyltransferase [Source:HGNC Symbol;Acc:HGNC:932]	-2.8485	1.30381e-07	0.000486563
ENSG00000267432	DNAH17-AS1	DNAH17 antisense RNA 1 [Source:HGNC Symbol;Acc:HGNC:48594]	2.20669	9.66224e-08	0.000486563
ENSG00000268079	BNIP3P30	BCL2 interacting protein 3 pseudogene 30 [Source:HGNC Symbol;Acc:HGNC:49710]	-2.62754	1.17988e-07	0.000486563
ENSG00000158089	GALNT14	polypeptide N-acetylgalactosaminyltransferase 14 [Source:HGNC Symbol;Acc:HGNC:22946]	4.65657	2.68257e-07	0.000795899
ENSG00000269345	VN1R85P	vomeronasal 1 receptor 85 pseudogene [Source:HGNC Symbol;Acc:HGNC:37405]	-3.2211	2.58367e-07	0.000795899
ENSG00000163395	IGFN1	immunoglobulin like and fibronectin type III domain containing 1 [Source:HGNC Symbol;Acc:HGNC:24607]	-3.67605	3.74448e-07	0.0010369
ENSG00000168925	CTRB1	chymotrypsinogen B1 [Source:HGNC Symbol;Acc:HGNC:2521]	1.97242	4.25497e-07	0.00110462
ENSG00000159166	LAD1	ladinin 1 [Source:HGNC Symbol;Acc:HGNC:6472]	4.42624	4.97486e-07	0.00121553
ENSG00000144771	LRTM1	leucine rich repeats and transmembrane domains 1 [Source:HGNC Symbol;Acc:HGNC:25023]	-2.83457	5.5532e-07	0.00128146
ENSG00000102243	VGLL1	vestigial like family member 1 [Source:HGNC Symbol;Acc:HGNC:20985]	3.96549	6.31732e-07	0.00131201
ENSG00000181885	CLDN7	claudin 7 [Source:HGNC Symbol;Acc:HGNC:2049]	4.83122	6.02818e-07	0.00131201
ENSG00000173714	WFIKKN2	WAP, follistatin/kazal, immunoglobulin, kunitz and netrin domain containing 2 [Source:HGNC Symbol;Acc:HGNC:30916]	-2.10573	7.26432e-07	0.00143685
ENSG00000165025	SYK	spleen associated tyrosine kinase [Source:HGNC Symbol;Acc:HGNC:11491]	2.97186	1.16029e-06	0.00209543
ENSG00000258548	LINC00645	long intergenic non-protein coding RNA 645 [Source:HGNC Symbol;Acc:HGNC:44299]	-3.58834	1.11703e-06	0.00209543
ENSG00000250979	AC022905.1	transient receptor potential cation channel, subfamily A, member 1 (TRPA1) pseudogene	-3.65105	1.23197e-06	0.00213217
ENSG00000236699	ARHGEF38	Rho guanine nucleotide exchange factor 38 [Source:HGNC Symbol;Acc:HGNC:25968]	4.53368	1.29117e-06	0.00214526
ENSG00000151090	THRB	thyroid hormone receptor beta [Source:HGNC Symbol;Acc:HGNC:11799]	3.30848	1.56474e-06	0.0024998
ENSG00000179111	HES7	hes family bHLH transcription factor 7 [Source:HGNC Symbol;Acc:HGNC:15977]	2.77017	1.7025e-06	0.00261913
ENSG00000000005	TNMD	tenomodulin [Source:HGNC Symbol;Acc:HGNC:17757]	-1.3474	0.000312652	0.00299263
ENSG00000005001	PRSS22	serine protease 22 [Source:HGNC Symbol;Acc:HGNC:14368]	3.3393	4.76887e-05	0.00299263
ENSG00000006128	TAC1	tachykinin precursor 1 [Source:HGNC Symbol;Acc:HGNC:11517]	4.44904	0.000690809	0.00299263
ENSG00000007264	MATK	megakaryocyte-associated tyrosine kinase [Source:HGNC Symbol;Acc:HGNC:6906]	2.3959	0.000662991	0.00299263
ENSG00000011465	DCN	decorin [Source:HGNC Symbol;Acc:HGNC:2705]	2.54074	0.00106718	0.00299263
ENSG00000039068	CDH1	cadherin 1 [Source:HGNC Symbol;Acc:HGNC:1748]	4.36609	0.000204513	0.00299263
ENSG00000042781	USH2A	usherin [Source:HGNC Symbol;Acc:HGNC:12601]	-1.75856	0.000740592	0.00299263
ENSG00000058335	RASGRF1	Ras protein specific guanine nucleotide releasing factor 1 [Source:HGNC Symbol;Acc:HGNC:9875]	2.1409	0.00087492	0.00299263
ENSG00000060140	STYK1	serine/threonine/tyrosine kinase 1 [Source:HGNC Symbol;Acc:HGNC:18889]	2.61738	0.000317061	0.00299263
ENSG00000069011	PITX1	paired like homeodomain 1 [Source:HGNC Symbol;Acc:HGNC:9004]	2.90746	0.000310469	0.00299263
ENSG00000069535	MAOB	monoamine oxidase B [Source:HGNC Symbol;Acc:HGNC:6834]	-3.02068	0.00133832	0.00299263
ENSG00000070601	FRMPD1	FERM and PDZ domain containing 1 [Source:HGNC Symbol;Acc:HGNC:29159]	-2.76913	0.000116233	0.00299263
ENSG00000070748	CHAT	choline O-acetyltransferase [Source:HGNC Symbol;Acc:HGNC:1912]	1.37265	0.000946596	0.00299263
ENSG00000073282	TP63	tumor protein p63 [Source:HGNC Symbol;Acc:HGNC:15979]	2.86305	0.00107849	0.00299263
ENSG00000073756	PTGS2	prostaglandin-endoperoxide synthase 2 [Source:HGNC Symbol;Acc:HGNC:9605]	4.46629	0.000676118	0.00299263
ENSG00000074803	SLC12A1	solute carrier family 12 member 1 [Source:HGNC Symbol;Acc:HGNC:10910]	-1.65697	0.000699508	0.00299263
ENSG00000080007	DDX43	DEAD-box helicase 43 [Source:HGNC Symbol;Acc:HGNC:18677]	-3.2544	4.27647e-05	0.00299263
ENSG00000081148	IMPG2	interphotoreceptor matrix proteoglycan 2 [Source:HGNC Symbol;Acc:HGNC:18362]	-2.25682	5.36261e-05	0.00299263
ENSG00000082482	KCNK2	potassium two pore domain channel subfamily K member 2 [Source:HGNC Symbol;Acc:HGNC:6277]	2.1983	0.00101331	0.00299263
ENSG00000085563	ABCB1	ATP binding cassette subfamily B member 1 [Source:HGNC Symbol;Acc:HGNC:40]	-2.28771	0.00123612	0.00299263
ENSG00000091664	SLC17A6	solute carrier family 17 member 6 [Source:HGNC Symbol;Acc:HGNC:16703]	-1.66951	0.00137198	0.00299263
ENSG00000095596	CYP26A1	cytochrome P450 family 26 subfamily A member 1 [Source:HGNC Symbol;Acc:HGNC:2603]	-2.18321	0.00123472	0.00299263
ENSG00000100122	CRYBB1	crystallin beta B1 [Source:HGNC Symbol;Acc:HGNC:2397]	-1.354	0.000271452	0.00299263
ENSG00000101222	SPEF1	sperm flagellar 1 [Source:HGNC Symbol;Acc:HGNC:15874]	-1.53081	0.000134236	0.00299263
ENSG00000102468	HTR2A	5-hydroxytryptamine receptor 2A [Source:HGNC Symbol;Acc:HGNC:5293]	-1.85984	0.000112516	0.00299263
ENSG00000104413	ESRP1	epithelial splicing regulatory protein 1 [Source:HGNC Symbol;Acc:HGNC:25966]	4.29179	0.000138431	0.00299263
ENSG00000105664	COMP	cartilage oligomeric matrix protein [Source:HGNC Symbol;Acc:HGNC:2227]	-1.9252	0.000442389	0.00299263
ENSG00000107165	TYRP1	tyrosinase related protein 1 [Source:HGNC Symbol;Acc:HGNC:12450]	-1.75929	0.00119793	0.00299263
ENSG00000107859	PITX3	paired like homeodomain 3 [Source:HGNC Symbol;Acc:HGNC:9006]	2.92198	0.000102909	0.00299263
ENSG00000109047	RCVRN	recoverin [Source:HGNC Symbol;Acc:HGNC:9937]	-1.59224	0.00131269	0.00299263
ENSG00000113430	IRX4	iroquois homeobox 4 [Source:HGNC Symbol;Acc:HGNC:6129]	3.51607	0.00051071	0.00299263
ENSG00000114204	SERPINI2	serpin family I member 2 [Source:HGNC Symbol;Acc:HGNC:8945]	-2.04659	0.000622154	0.00299263
ENSG00000115297	TLX2	T cell leukemia homeobox 2 [Source:HGNC Symbol;Acc:HGNC:5057]	-4.03957	0.000687079	0.00299263
ENSG00000115596	WNT6	Wnt family member 6 [Source:HGNC Symbol;Acc:HGNC:12785]	3.82784	8.18281e-06	0.00299263
ENSG00000116039	ATP6V1B1	ATPase H+ transporting V1 subunit B1 [Source:HGNC Symbol;Acc:HGNC:853]	3.85867	3.56398e-05	0.00299263
ENSG00000116785	CFHR3	complement factor H related 3 [Source:HGNC Symbol;Acc:HGNC:16980]	-2.52902	0.000284161	0.00299263
ENSG00000117595	IRF6	interferon regulatory factor 6 [Source:HGNC Symbol;Acc:HGNC:6121]	4.0377	4.63546e-05	0.00299263
ENSG00000118137	APOA1	apolipoprotein A1 [Source:HGNC Symbol;Acc:HGNC:600]	-2.0115	0.00041863	0.00299263
ENSG00000120262	CCDC170	coiled-coil domain containing 170 [Source:HGNC Symbol;Acc:HGNC:21177]	-1.86774	6.54548e-05	0.00299263
ENSG00000120457	KCNJ5	potassium inwardly rectifying channel subfamily J member 5 [Source:HGNC Symbol;Acc:HGNC:6266]	2.11484	1.28501e-05	0.00299263
ENSG00000120949	TNFRSF8	TNF receptor superfamily member 8 [Source:HGNC Symbol;Acc:HGNC:11923]	2.83017	0.000477919	0.00299263
ENSG00000121898	CPXM2	carboxypeptidase X, M14 family member 2 [Source:HGNC Symbol;Acc:HGNC:26977]	3.51341	0.000310792	0.00299263
ENSG00000124191	TOX2	TOX high mobility group box family member 2 [Source:HGNC Symbol;Acc:HGNC:16095]	2.18193	0.000890864	0.00299263
ENSG00000124215	CDH26	cadherin 26 [Source:HGNC Symbol;Acc:HGNC:15902]	-1.24782	0.00106822	0.00299263
ENSG00000125337	KIF25	kinesin family member 25 [Source:HGNC Symbol;Acc:HGNC:6390]	-2.14781	0.000423119	0.00299263
ENSG00000125872	LRRN4	leucine rich repeat neuronal 4 [Source:HGNC Symbol;Acc:HGNC:16208]	4.75197	4.89266e-06	0.00299263
ENSG00000125878	TCF15	transcription factor 15 [Source:HGNC Symbol;Acc:HGNC:11627]	2.32369	0.00117159	0.00299263
ENSG00000130182	ZSCAN10	zinc finger and SCAN domain containing 10 [Source:HGNC Symbol;Acc:HGNC:12997]	2.91907	0.000294849	0.00299263
ENSG00000132026	RTBDN	retbindin [Source:HGNC Symbol;Acc:HGNC:30310]	-2.00828	0.000185727	0.00299263
ENSG00000132204	LINC00470	long intergenic non-protein coding RNA 470 [Source:HGNC Symbol;Acc:HGNC:1225]	-1.82266	0.00018182	0.00299263
ENSG00000135480	KRT7	keratin 7 [Source:HGNC Symbol;Acc:HGNC:6445]	4.56342	3.73579e-05	0.00299263
ENSG00000136541	ERMN	ermin [Source:HGNC Symbol;Acc:HGNC:29208]	-1.30561	0.00137931	0.00299263
ENSG00000140093	SERPINA10	serpin family A member 10 [Source:HGNC Symbol;Acc:HGNC:15996]	1.45677	0.000128123	0.00299263
ENSG00000140563	MCTP2	multiple C2 and transmembrane domain containing 2 [Source:HGNC Symbol;Acc:HGNC:25636]	1.71496	0.000107018	0.00299263
ENSG00000140968	IRF8	interferon regulatory factor 8 [Source:HGNC Symbol;Acc:HGNC:5358]	3.38104	0.000244976	0.00299263
ENSG00000141744	PNMT	phenylethanolamine N-methyltransferase [Source:HGNC Symbol;Acc:HGNC:9160]	1.70683	0.000360251	0.00299263
ENSG00000144045	DQX1	DEAQ-box RNA dependent ATPase 1 [Source:HGNC Symbol;Acc:HGNC:20410]	-1.44102	0.00106312	0.00299263
ENSG00000144191	CNGA3	cyclic nucleotide gated channel subunit alpha 3 [Source:HGNC Symbol;Acc:HGNC:2150]	-1.90542	0.00086599	0.00299263
ENSG00000144230	GPR17	G protein-coupled receptor 17 [Source:HGNC Symbol;Acc:HGNC:4471]	-1.93897	0.000207058	0.00299263
ENSG00000146006	LRRTM2	leucine rich repeat transmembrane neuronal 2 [Source:HGNC Symbol;Acc:HGNC:19409]	-1.84518	0.000164371	0.00299263
ENSG00000147082	CCNB3	cyclin B3 [Source:HGNC Symbol;Acc:HGNC:18709]	-1.26588	0.000462612	0.00299263
ENSG00000147573	TRIM55	tripartite motif containing 55 [Source:HGNC Symbol;Acc:HGNC:14215]	3.41073	6.45655e-05	0.00299263
ENSG00000149043	SYT8	synaptotagmin 8 [Source:HGNC Symbol;Acc:HGNC:19264]	1.7206	0.0013582	0.00299263
ENSG00000150556	LYPD6B	LY6/PLAUR domain containing 6B [Source:HGNC Symbol;Acc:HGNC:27018]	3.18927	0.000578654	0.00299263
ENSG00000150873	C2orf50	chromosome 2 open reading frame 50 [Source:HGNC Symbol;Acc:HGNC:26324]	-2.39219	0.000930745	0.00299263
ENSG00000151023	ENKUR	enkurin, TRPC channel interacting protein [Source:HGNC Symbol;Acc:HGNC:28388]	-1.97938	7.69253e-05	0.00299263
ENSG00000152583	SPARCL1	SPARC like 1 [Source:HGNC Symbol;Acc:HGNC:11220]	-2.6143	0.000110612	0.00299263
ENSG00000152969	JAKMIP1	janus kinase and microtubule interacting protein 1 [Source:HGNC Symbol;Acc:HGNC:26460]	1.49744	0.000414572	0.00299263
ENSG00000153162	BMP6	bone morphogenetic protein 6 [Source:HGNC Symbol;Acc:HGNC:1073]	3.11056	6.78489e-05	0.00299263
ENSG00000153294	ADGRF4	adhesion G protein-coupled receptor F4 [Source:HGNC Symbol;Acc:HGNC:19011]	1.5655	0.000690132	0.00299263
ENSG00000154478	GPR26	G protein-coupled receptor 26 [Source:HGNC Symbol;Acc:HGNC:4481]	1.76595	2.73561e-05	0.00299263
ENSG00000154764	WNT7A	Wnt family member 7A [Source:HGNC Symbol;Acc:HGNC:12786]	2.94825	2.56962e-05	0.00299263
ENSG00000155269	GPR78	G protein-coupled receptor 78 [Source:HGNC Symbol;Acc:HGNC:4528]	3.19782	1.96667e-05	0.00299263
ENSG00000156150	ALX3	ALX homeobox 3 [Source:HGNC Symbol;Acc:HGNC:449]	3.72204	0.000329106	0.00299263
ENSG00000157303	SUSD3	sushi domain containing 3 [Source:HGNC Symbol;Acc:HGNC:28391]	2.70509	1.49168e-05	0.00299263
ENSG00000157542	KCNJ6	potassium inwardly rectifying channel subfamily J member 6 [Source:HGNC Symbol;Acc:HGNC:6267]	3.78234	0.00021186	0.00299263
ENSG00000157554	ERG	ETS transcription factor ERG [Source:HGNC Symbol;Acc:HGNC:3446]	2.98476	0.00131014	0.00299263
ENSG00000158050	DUSP2	dual specificity phosphatase 2 [Source:HGNC Symbol;Acc:HGNC:3068]	1.98078	0.000433357	0.00299263
ENSG00000158816	VWA5B1	von Willebrand factor A domain containing 5B1 [Source:HGNC Symbol;Acc:HGNC:26538]	-2.32705	0.000401757	0.00299263
ENSG00000160951	PTGER1	prostaglandin E receptor 1 [Source:HGNC Symbol;Acc:HGNC:9593]	-1.71106	0.00127779	0.00299263
ENSG00000161270	NPHS1	NPHS1 adhesion molecule, nephrin [Source:HGNC Symbol;Acc:HGNC:7908]	-1.8411	0.000282842	0.00299263
ENSG00000161652	IZUMO2	IZUMO family member 2 [Source:HGNC Symbol;Acc:HGNC:28518]	-1.37363	0.000420153	0.00299263
ENSG00000161921	CXCL16	C-X-C motif chemokine ligand 16 [Source:HGNC Symbol;Acc:HGNC:16642]	2.14135	0.00120039	0.00299263
ENSG00000161940	BCL6B	BCL6B transcription repressor [Source:HGNC Symbol;Acc:HGNC:1002]	3.05048	0.000284923	0.00299263
ENSG00000162438	CTRC	chymotrypsin C [Source:HGNC Symbol;Acc:HGNC:2523]	-1.56179	0.000337045	0.00299263
ENSG00000163235	TGFA	transforming growth factor alpha [Source:HGNC Symbol;Acc:HGNC:11765]	3.00396	0.000279154	0.00299263
ENSG00000164093	PITX2	paired like homeodomain 2 [Source:HGNC Symbol;Acc:HGNC:9005]	3.78608	7.25457e-06	0.00299263
ENSG00000164120	HPGD	15-hydroxyprostaglandin dehydrogenase [Source:HGNC Symbol;Acc:HGNC:5154]	-1.90245	0.000220633	0.00299263
ENSG00000164283	ESM1	endothelial cell specific molecule 1 [Source:HGNC Symbol;Acc:HGNC:3466]	-4.14388	0.000124878	0.00299263
ENSG00000164287	CDC20B	cell division cycle 20B [Source:HGNC Symbol;Acc:HGNC:24222]	-3.0876	0.000207764	0.00299263
ENSG00000164440	TXLNB	taxilin beta [Source:HGNC Symbol;Acc:HGNC:21617]	-1.65949	0.000315995	0.00299263
ENSG00000164691	TAGAP	T cell activation RhoGTPase activating protein [Source:HGNC Symbol;Acc:HGNC:15669]	-1.18858	0.00101888	0.00299263
ENSG00000164845	FAM86FP	family with sequence similarity 86 member F, pseudogene [Source:HGNC Symbol;Acc:HGNC:42357]	-2.97877	0.00069852	0.00299263
ENSG00000165092	ALDH1A1	aldehyde dehydrogenase 1 family member A1 [Source:HGNC Symbol;Acc:HGNC:402]	-3.57088	0.000981029	0.00299263
ENSG00000165186	PTCHD1	patched domain containing 1 [Source:HGNC Symbol;Acc:HGNC:26392]	2.00465	0.0013985	0.00299263
ENSG00000165409	TSHR	thyroid stimulating hormone receptor [Source:HGNC Symbol;Acc:HGNC:12373]	-4.04993	0.000353743	0.00299263
ENSG00000165556	CDX2	caudal type homeobox 2 [Source:HGNC Symbol;Acc:HGNC:1806]	1.37711	0.00105205	0.00299263
ENSG00000165929	TC2N	tandem C2 domains, nuclear [Source:HGNC Symbol;Acc:HGNC:19859]	2.9425	0.000755332	0.00299263
ENSG00000166510	CCDC68	coiled-coil domain containing 68 [Source:HGNC Symbol;Acc:HGNC:24350]	2.82755	0.00117443	0.00299263
ENSG00000167895	TMC8	transmembrane channel like 8 [Source:HGNC Symbol;Acc:HGNC:20474]	3.04886	3.30132e-05	0.00299263
ENSG00000169469	SPRR1B	small proline rich protein 1B [Source:HGNC Symbol;Acc:HGNC:11260]	1.45667	0.000736932	0.00299263
ENSG00000170044	ZPLD1	zona pellucida like domain containing 1 [Source:HGNC Symbol;Acc:HGNC:27022]	-4.26071	4.22817e-05	0.00299263
ENSG00000170369	CST2	cystatin SA [Source:HGNC Symbol;Acc:HGNC:2474]	-1.86355	1.29785e-05	0.00299263
ENSG00000171517	LPAR3	lysophosphatidic acid receptor 3 [Source:HGNC Symbol;Acc:HGNC:14298]	2.50633	0.000694231	0.00299263
ENSG00000171631	P2RY6	pyrimidinergic receptor P2Y6 [Source:HGNC Symbol;Acc:HGNC:8543]	1.8968	0.00110646	0.00299263
ENSG00000172640	OR10AD1	olfactory receptor family 10 subfamily AD member 1 [Source:HGNC Symbol;Acc:HGNC:14819]	-2.17456	1.00114e-05	0.00299263
ENSG00000173110	HSPA6	heat shock protein family A (Hsp70) member 6 [Source:HGNC Symbol;Acc:HGNC:5239]	2.54652	0.000246632	0.00299263
ENSG00000173762	CD7	CD7 molecule [Source:HGNC Symbol;Acc:HGNC:1695]	-2.0961	0.00088813	0.00299263
ENSG00000174125	TLR1	toll like receptor 1 [Source:HGNC Symbol;Acc:HGNC:11847]	-1.79647	0.00093357	0.00299263
ENSG00000174611	KY	kyphoscoliosis peptidase [Source:HGNC Symbol;Acc:HGNC:26576]	-2.95573	1.88562e-05	0.00299263
ENSG00000174776	WDR49	WD repeat domain 49 [Source:HGNC Symbol;Acc:HGNC:26587]	-3.82059	7.02854e-05	0.00299263
ENSG00000174808	BTC	betacellulin [Source:HGNC Symbol;Acc:HGNC:1121]	-2.76562	0.000794888	0.00299263
ENSG00000175065	DSG4	desmoglein 4 [Source:HGNC Symbol;Acc:HGNC:21307]	-1.31799	0.000257064	0.00299263
ENSG00000175793	SFN	stratifin [Source:HGNC Symbol;Acc:HGNC:10773]	2.93785	9.04215e-05	0.00299263
ENSG00000176769	TCERG1L	transcription elongation regulator 1 like [Source:HGNC Symbol;Acc:HGNC:23533]	-3.63542	0.00119308	0.00299263
ENSG00000177369	FLJ40194	uncharacterized FLJ40194 [Source:NCBI gene (formerly Entrezgene);Acc:124871]	1.5245	1.96893e-05	0.00299263
ENSG00000178125	PPP1R42	protein phosphatase 1 regulatory subunit 42 [Source:HGNC Symbol;Acc:HGNC:33732]	-1.62374	0.000431526	0.00299263
ENSG00000178773	CPNE7	copine 7 [Source:HGNC Symbol;Acc:HGNC:2320]	2.75759	3.14215e-06	0.00299263
ENSG00000178860	MSC	musculin [Source:HGNC Symbol;Acc:HGNC:7321]	3.80155	0.000289592	0.00299263
ENSG00000179388	EGR3	early growth response 3 [Source:HGNC Symbol;Acc:HGNC:3240]	2.12233	0.000459875	0.00299263
ENSG00000180440	SERTM1	serine rich and transmembrane domain containing 1 [Source:HGNC Symbol;Acc:HGNC:33792]	-1.62824	6.81553e-05	0.00299263
ENSG00000181408	UTS2R	urotensin 2 receptor [Source:HGNC Symbol;Acc:HGNC:4468]	-2.92701	0.000791085	0.00299263
ENSG00000182107	TMEM30B	transmembrane protein 30B [Source:HGNC Symbol;Acc:HGNC:27254]	3.78584	1.50579e-05	0.00299263
ENSG00000182578	CSF1R	colony stimulating factor 1 receptor [Source:HGNC Symbol;Acc:HGNC:2433]	2.28822	0.000231123	0.00299263
ENSG00000183423	LRIT3	leucine rich repeat, Ig-like and transmembrane domains 3 [Source:HGNC Symbol;Acc:HGNC:24783]	-2.11486	0.000351043	0.00299263
ENSG00000183644	HOATZ	HOATZ cilia and flagella associated protein [Source:HGNC Symbol;Acc:HGNC:25061]	-1.64059	0.000695806	0.00299263
ENSG00000184058	TBX1	T-box transcription factor 1 [Source:HGNC Symbol;Acc:HGNC:11592]	1.60909	0.000250047	0.00299263
ENSG00000184292	TACSTD2	tumor associated calcium signal transducer 2 [Source:HGNC Symbol;Acc:HGNC:11530]	3.47986	0.000103293	0.00299263
ENSG00000184363	PKP3	plakophilin 3 [Source:HGNC Symbol;Acc:HGNC:9025]	3.07401	0.000159898	0.00299263
ENSG00000184611	KCNH7	potassium voltage-gated channel subfamily H member 7 [Source:HGNC Symbol;Acc:HGNC:18863]	1.57393	0.000465102	0.00299263
ENSG00000184828	ZBTB7C	zinc finger and BTB domain containing 7C [Source:HGNC Symbol;Acc:HGNC:31700]	2.86789	6.20031e-05	0.00299263
ENSG00000184911	DMRTC1B	DMRT like family C1B [Source:HGNC Symbol;Acc:HGNC:31686]	-2.21126	0.0013664	0.00299263
ENSG00000186150	UBL4B	ubiquitin like 4B [Source:HGNC Symbol;Acc:HGNC:32309]	2.10389	0.000316812	0.00299263
ENSG00000186212	SOWAHB	sosondowah ankyrin repeat domain family member B [Source:HGNC Symbol;Acc:HGNC:32958]	2.89719	0.000118515	0.00299263
ENSG00000186326	RGS9BP	regulator of G protein signaling 9 binding protein [Source:HGNC Symbol;Acc:HGNC:30304]	-2.9515	0.000428229	0.00299263
ENSG00000186766	FOXI2	forkhead box I2 [Source:HGNC Symbol;Acc:HGNC:32448]	3.7705	8.65052e-06	0.00299263
ENSG00000186973	FAM183A	family with sequence similarity 183 member A [Source:HGNC Symbol;Acc:HGNC:34347]	-1.56935	0.000231513	0.00299263
ENSG00000187135	VSTM2B	V-set and transmembrane domain containing 2B [Source:HGNC Symbol;Acc:HGNC:33595]	2.50698	0.000351109	0.00299263
ENSG00000187583	PLEKHN1	pleckstrin homology domain containing N1 [Source:HGNC Symbol;Acc:HGNC:25284]	2.20599	0.000959565	0.00299263
ENSG00000187944	C2orf66	chromosome 2 open reading frame 66 [Source:HGNC Symbol;Acc:HGNC:33809]	-1.32201	0.00101131	0.00299263
ENSG00000188833	ENTPD8	ectonucleoside triphosphate diphosphohydrolase 8 [Source:HGNC Symbol;Acc:HGNC:24860]	-1.93972	0.000265817	0.00299263
ENSG00000189275	LINC01164	long intergenic non-protein coding RNA 1164 [Source:HGNC Symbol;Acc:HGNC:49533]	-2.16743	0.00016244	0.00299263
ENSG00000196350	ZNF729	zinc finger protein 729 [Source:HGNC Symbol;Acc:HGNC:32464]	-3.4907	0.0002156	0.00299263
ENSG00000196468	FGF16	fibroblast growth factor 16 [Source:HGNC Symbol;Acc:HGNC:3672]	1.9784	0.00029645	0.00299263
ENSG00000196542	SPTSSB	serine palmitoyltransferase small subunit B [Source:HGNC Symbol;Acc:HGNC:24045]	2.44163	0.000747385	0.00299263
ENSG00000197921	HES5	hes family bHLH transcription factor 5 [Source:HGNC Symbol;Acc:HGNC:19764]	1.94841	9.76761e-05	0.00299263
ENSG00000198125	MB	myoglobin [Source:HGNC Symbol;Acc:HGNC:6915]	1.46848	0.00104559	0.00299263
ENSG00000198692	EIF1AY	eukaryotic translation initiation factor 1A Y-linked [Source:HGNC Symbol;Acc:HGNC:3252]	1.38203	0.000773123	0.00299263
ENSG00000198768	APCDD1L	APC down-regulated 1 like [Source:HGNC Symbol;Acc:HGNC:26892]	2.49012	0.00058976	0.00299263
ENSG00000198881	ASB12	ankyrin repeat and SOCS box containing 12 [Source:HGNC Symbol;Acc:HGNC:19763]	-2.49844	0.000241795	0.00299263
ENSG00000199407	RNA5SP301	RNA, 5S ribosomal pseudogene 301 [Source:HGNC Symbol;Acc:HGNC:43201]	1.25191	0.000495086	0.00299263
ENSG00000203883	SOX18	SRY-box transcription factor 18 [Source:HGNC Symbol;Acc:HGNC:11194]	3.4322	0.00117716	0.00299263
ENSG00000204323	SMIM5	small integral membrane protein 5 [Source:HGNC Symbol;Acc:HGNC:40030]	-1.70803	7.12785e-05	0.00299263
ENSG00000205212	CCDC144NL	CCDC144A N-terminal pseudogene [Source:HGNC Symbol;Acc:HGNC:33735]	2.48934	0.000217004	0.00299263
ENSG00000205445	KRTAP10-2	keratin associated protein 10-2 [Source:HGNC Symbol;Acc:HGNC:22967]	1.26105	0.00060806	0.00299263
ENSG00000205744	DENND1C	DENN domain containing 1C [Source:HGNC Symbol;Acc:HGNC:26225]	2.35291	4.16472e-06	0.00299263
ENSG00000205822	TPTE2P6	transmembrane phosphoinositide 3-phosphatase and tensin homolog 2 pseudogene 6 [Source:HGNC Symbol;Acc:HGNC:42644]	-1.74718	0.000613583	0.00299263
ENSG00000206989	SNORD63	small nucleolar RNA, C/D box 63 [Source:HGNC Symbol;Acc:HGNC:10220]	1.85281	7.87459e-05	0.00299263
ENSG00000207650	MIR570	microRNA 570 [Source:HGNC Symbol;Acc:HGNC:32826]	-1.75932	0.00125061	0.00299263
ENSG00000207652	MIR621	microRNA 621 [Source:HGNC Symbol;Acc:HGNC:32877]	1.30916	0.000218225	0.00299263
ENSG00000211448	DIO2	iodothyronine deiodinase 2 [Source:HGNC Symbol;Acc:HGNC:2884]	-2.33258	0.0011413	0.00299263
ENSG00000211772	TRBC2	T cell receptor beta constant 2 [Source:HGNC Symbol;Acc:HGNC:12157]	3.46993	6.96381e-06	0.00299263
ENSG00000213085	CFAP45	cilia and flagella associated protein 45 [Source:HGNC Symbol;Acc:HGNC:17229]	-1.59768	3.16537e-05	0.00299263
ENSG00000213115	AC104131.1	chromosome 18 open reading frame 25 (C18orf25) pseudogene	-3.73172	0.000259578	0.00299263
ENSG00000214039	LINC02418	long intergenic non-protein coding RNA 2418 [Source:HGNC Symbol;Acc:HGNC:53348]	-2.36497	2.18497e-05	0.00299263
ENSG00000214548	MEG3	maternally expressed 3 [Source:HGNC Symbol;Acc:HGNC:14575]	7.34379	6.54325e-06	0.00299263
ENSG00000214761	HNRNPA1P15	heterogeneous nuclear ribonucleoprotein A1 pseudogene 15 [Source:HGNC Symbol;Acc:HGNC:39133]	1.17237	0.00129787	0.00299263
ENSG00000215270	TOMM40P2	TOMM40 pseudogene 2 [Source:HGNC Symbol;Acc:HGNC:54624]	1.59511	0.0004922	0.00299263
ENSG00000215450	AL022342.1	ribosomal protein S2 (RPS2) pseudogene	1.26548	0.000747067	0.00299263
ENSG00000220506	AL136310.1	novel pseudogene	1.60258	4.96266e-05	0.00299263
ENSG00000220908	LINC02531	long intergenic non-protein coding RNA 2531 [Source:HGNC Symbol;Acc:HGNC:53557]	-2.82139	2.09733e-06	0.00299263
ENSG00000222389	RNU2-28P	RNA, U2 small nuclear 28, pseudogene [Source:HGNC Symbol;Acc:HGNC:48521]	1.26679	0.000697521	0.00299263
ENSG00000223039	RN7SKP268	RN7SK pseudogene 268 [Source:HGNC Symbol;Acc:HGNC:45992]	1.49657	0.000742316	0.00299263
ENSG00000223390	AL445685.1	novel transcript	1.63891	0.000742726	0.00299263
ENSG00000223784	LINP1	lncRNA in non-homologous end joining pathway 1 [Source:HGNC Symbol;Acc:HGNC:53170]	2.15171	0.000262737	0.00299263
ENSG00000223855	HRAT92	heart tissue-associated transcript 92 [Source:NCBI gene (formerly Entrezgene);Acc:441307]	2.64899	0.00113069	0.00299263
ENSG00000224239	AC090044.1	novel transcript	-1.62821	2.70528e-05	0.00299263
ENSG00000224488	SAMM50P1	SAMM50 sorting and assembly machinery component pseudogene 1 [Source:HGNC Symbol;Acc:HGNC:49778]	-1.09813	0.00022114	0.00299263
ENSG00000224957	LINC01266	long intergenic non-protein coding RNA 1266 [Source:HGNC Symbol;Acc:HGNC:50309]	-3.19624	1.43731e-05	0.00299263
ENSG00000225096	AL445250.1	novel transcript	-2.14405	0.000374856	0.00299263
ENSG00000226015	CCT8P1	chaperonin containing TCP1 subunit 8 pseudogene 1 [Source:HGNC Symbol;Acc:HGNC:35144]	-3.1543	3.69109e-05	0.00299263
ENSG00000226153	CHP1P3	CHP1 pseudogene 3 [Source:HGNC Symbol;Acc:HGNC:54897]	-1.06998	0.000340044	0.00299263
ENSG00000226237	GAS1RR	GAS1 adjacent regulatory RNA [Source:HGNC Symbol;Acc:HGNC:52261]	-1.29954	1.13767e-05	0.00299263
ENSG00000226261	PIMREGP1	PIMREG pseudogene 1 [Source:HGNC Symbol;Acc:HGNC:54612]	-1.26652	0.000480177	0.00299263
ENSG00000226318	RPS3AP38	RPS3A pseudogene 38 [Source:HGNC Symbol;Acc:HGNC:36145]	1.22986	0.00116356	0.00299263
ENSG00000226564	FTH1P20	ferritin heavy chain 1 pseudogene 20 [Source:HGNC Symbol;Acc:HGNC:37639]	2.68533	0.000776001	0.00299263
ENSG00000226604	PAPPA-AS2	PAPPA antisense RNA 2 [Source:HGNC Symbol;Acc:HGNC:35160]	1.30711	0.00117114	0.00299263
ENSG00000226669	AL354977.1	novel transcript	-1.54579	0.00035499	0.00299263
ENSG00000227082	LINC02798	long intergenic non-protein coding RNA 2798 [Source:HGNC Symbol;Acc:HGNC:54323]	-1.94262	0.000233453	0.00299263
ENSG00000227374	AL157832.1	novel transcript	-1.3474	0.000312652	0.00299263
ENSG00000227939	RPL3P2	ribosomal protein L3 pseudogene 2 [Source:HGNC Symbol;Acc:HGNC:17834]	2.06312	0.00121394	0.00299263
ENSG00000228271	LINC02048	long intergenic non-protein coding RNA 2048 [Source:HGNC Symbol;Acc:HGNC:52888]	-2.21871	0.000513031	0.00299263
ENSG00000228340	MIR646HG	MIR646 host gene [Source:HGNC Symbol;Acc:HGNC:27659]	-2.29893	0.000167518	0.00299263
ENSG00000228495	LINC01013	long intergenic non-protein coding RNA 1013 [Source:HGNC Symbol;Acc:HGNC:48987]	-1.79228	0.000211015	0.00299263
ENSG00000228612	HK2P1	hexokinase 2 pseudogene 1 [Source:HGNC Symbol;Acc:HGNC:4924]	1.56787	0.000753139	0.00299263
ENSG00000228741	AL445985.1	novel transcript	-2.01319	0.00136571	0.00299263
ENSG00000229132	EIF4A1P10	eukaryotic translation initiation factor 4A1 pseudogene 10 [Source:HGNC Symbol;Acc:HGNC:37930]	2.25139	0.00112812	0.00299263
ENSG00000229151	AC233976.1	novel transcript	-1.87634	0.000314283	0.00299263
ENSG00000229267	SNHG31	small nucleolar RNA host gene 31 [Source:HGNC Symbol;Acc:HGNC:54196]	-1.77154	0.000818396	0.00299263
ENSG00000229330	AC006947.1	novel transcript	1.25553	0.000537008	0.00299263
ENSG00000229404	LINC00858	long intergenic non-protein coding RNA 858 [Source:HGNC Symbol;Acc:HGNC:27276]	-2.46951	0.000462933	0.00299263
ENSG00000230069	LRRC37A15P	leucine rich repeat containing 37 member A15, pseudogene [Source:HGNC Symbol;Acc:HGNC:43819]	-1.95662	0.000475082	0.00299263
ENSG00000230223	ATXN8OS	ATXN8 opposite strand lncRNA [Source:HGNC Symbol;Acc:HGNC:10561]	1.38172	0.000827659	0.00299263
ENSG00000230480	AC093142.1	ribosomal protein L34 (RPL34) pseudogene	1.35513	0.000626315	0.00299263
ENSG00000230787	PSAT1P3	phosphoserine aminotransferase 1 pseudogene 3 [Source:HGNC Symbol;Acc:HGNC:43989]	1.30486	0.00081616	0.00299263
ENSG00000230910	AL391807.1	novel transcript	-1.9965	0.000905606	0.00299263
ENSG00000230937	MIR205HG	MIR205 host gene [Source:HGNC Symbol;Acc:HGNC:43562]	4.11028	5.07316e-06	0.00299263
ENSG00000230965	SNX18P13	sorting nexin 18 pseudogene 13 [Source:HGNC Symbol;Acc:HGNC:39621]	-2.09289	0.000980384	0.00299263
ENSG00000231672	DIRC3	disrupted in renal carcinoma 3 [Source:HGNC Symbol;Acc:HGNC:17805]	-1.58199	0.00123512	0.00299263
ENSG00000231689	LINC01090	long intergenic non-protein coding RNA 1090 [Source:HGNC Symbol;Acc:HGNC:49201]	-3.4295	0.000424948	0.00299263
ENSG00000231878	SNRPFP1	small nuclear ribonucleoprotein polypeptide F pseudogene 1 [Source:HGNC Symbol;Acc:HGNC:16551]	-3.75926	1.14472e-05	0.00299263
ENSG00000232163	RPLP1P13	ribosomal protein lateral stalk subunit P1 pseudogene 13 [Source:HGNC Symbol;Acc:HGNC:41973]	1.37741	0.000605082	0.00299263
ENSG00000232194	Z99943.1	novel transcript	1.6917	0.00123225	0.00299263
ENSG00000232258	TMEM114	transmembrane protein 114 [Source:HGNC Symbol;Acc:HGNC:33227]	1.2786	0.000879741	0.00299263
ENSG00000232504	ST3GAL5-AS1	ST3GAL5 antisense RNA 1 (head to head) [Source:HGNC Symbol;Acc:HGNC:51129]	-1.66163	0.000204953	0.00299263
ENSG00000232645	LINC01431	long intergenic non-protein coding RNA 1431 [Source:HGNC Symbol;Acc:HGNC:50744]	-1.3339	0.000365076	0.00299263
ENSG00000232759	AC002480.1	novel transcript, antisense to STEAP1B	2.48273	0.000446378	0.00299263
ENSG00000233077	LINC01271	long intergenic non-protein coding RNA 1271 [Source:HGNC Symbol;Acc:HGNC:50327]	-2.28759	0.000228048	0.00299263
ENSG00000234210	AC006372.3	novel transcript	-1.31799	0.000257064	0.00299263
ENSG00000234828	IQCM	IQ motif containing M [Source:HGNC Symbol;Acc:HGNC:53443]	1.25553	0.000537008	0.00299263
ENSG00000234982	AL441963.1	ribosomal protein L7a (RPL7A) pseudogene	1.28863	0.000856749	0.00299263
ENSG00000235641	LINC00484	long intergenic non-protein coding RNA 484 [Source:HGNC Symbol;Acc:HGNC:27862]	-1.55027	0.000279808	0.00299263
ENSG00000235990	RPL23AP20	ribosomal protein L23a pseudogene 20 [Source:HGNC Symbol;Acc:HGNC:36622]	-1.70114	0.00134885	0.00299263
ENSG00000236268	LINC01361	long intergenic non-protein coding RNA 1361 [Source:HGNC Symbol;Acc:HGNC:50595]	-1.52704	0.000607008	0.00299263
ENSG00000236352	AC005220.1	novel transcript	-2.21757	0.000276567	0.00299263
ENSG00000236756	DNAJC9-AS1	DNAJC9 antisense RNA 1 [Source:HGNC Symbol;Acc:HGNC:31432]	-2.05832	0.000123095	0.00299263
ENSG00000237978	KCNMB2-AS1	KCNMB2 antisense RNA 1 [Source:HGNC Symbol;Acc:HGNC:51409]	-1.30512	0.00119576	0.00299263
ENSG00000238085	AL590682.1	ribosomal protein, large, P1 (RPLP1) pseudogene	1.73272	0.000545181	0.00299263
ENSG00000238099	LINC01625	long intergenic non-protein coding RNA 1625 [Source:HGNC Symbol;Acc:HGNC:52052]	-2.18933	0.000613576	0.00299263
ENSG00000238120	LINC01589	long intergenic non-protein coding RNA 1589 [Source:HGNC Symbol;Acc:HGNC:51520]	1.3726	0.000545474	0.00299263
ENSG00000239557	PPP2R5CP	protein phosphatase 2 regulatory subunit B'gamma pseudogene [Source:HGNC Symbol;Acc:HGNC:17835]	1.82066	0.000317183	0.00299263
ENSG00000240086	AC092969.1	novel transcript, antisense to EPHB1	-3.05794	4.38309e-05	0.00299263
ENSG00000240720	LRRD1	leucine rich repeats and death domain containing 1 [Source:HGNC Symbol;Acc:HGNC:34300]	-1.89795	0.000937061	0.00299263
ENSG00000241818	SCG5-AS1	SCG5 antisense RNA 1 [Source:HGNC Symbol;Acc:HGNC:40524]	1.17023	0.000546303	0.00299263
ENSG00000242445	RPL7AP11	ribosomal protein L7a pseudogene 11 [Source:HGNC Symbol;Acc:HGNC:35242]	2.49142	0.0001764	0.00299263
ENSG00000244184	AC091153.3	novel transcript	-2.49663	0.000340319	0.00299263
ENSG00000245105	A2M-AS1	A2M antisense RNA 1 [Source:HGNC Symbol;Acc:HGNC:27057]	-2.12506	4.57208e-06	0.00299263
ENSG00000246820	RIC3-DT	RIC3 divergent transcript [Source:HGNC Symbol;Acc:HGNC:54191]	-1.49789	0.00124514	0.00299263
ENSG00000247402	AC099487.1	novel transcript	-1.06998	0.000340044	0.00299263
ENSG00000248405	PRR5-ARHGAP8	PRR5-ARHGAP8 readthrough [Source:HGNC Symbol;Acc:HGNC:34512]	3.84525	0.000729153	0.00299263
ENSG00000248494	LNX1-AS2	LNX1 antisense RNA 2 [Source:HGNC Symbol;Acc:HGNC:41450]	-1.18206	0.000660861	0.00299263
ENSG00000248787	AC092903.2	novel transcript	-1.66324	0.0013214	0.00299263
ENSG00000249635	AC109361.1	novel transcript	-2.16369	0.000347501	0.00299263
ENSG00000250131	AC078881.1	novel transcript	-2.25866	0.000130573	0.00299263
ENSG00000250309	AC008453.1	novel transcript	1.70901	6.42247e-05	0.00299263
ENSG00000250698	AC131182.1	novel transcript	1.37601	0.000558581	0.00299263
ENSG00000250753	AC119751.4	coiled-coil domain containing 144A (CCDC144A) pseudogene	-1.76717	0.000166865	0.00299263
ENSG00000251062	AC025459.1	ribosomal protein L17 (RPL17) pseudogene	-1.03728	0.00136792	0.00299263
ENSG00000253506	NACA2	nascent polypeptide associated complex subunit alpha 2 [Source:HGNC Symbol;Acc:HGNC:23290]	1.99484	9.32775e-05	0.00299263
ENSG00000253509	AC104393.1	novel transcript	1.48629	0.00127411	0.00299263
ENSG00000253641	LINCR-0001	uncharacterized LINCR-0001 [Source:NCBI gene (formerly Entrezgene);Acc:101929191]	-1.70751	0.000878085	0.00299263
ENSG00000253915	MAPRE1P1	MAPRE1 pseudogene 1 [Source:HGNC Symbol;Acc:HGNC:29624]	1.483	0.00115668	0.00299263
ENSG00000254340	AC022784.5	novel transcript	1.69872	0.000896053	0.00299263
ENSG00000254418	SPON1-AS1	SPON1 antisense RNA 1 [Source:HGNC Symbol;Acc:HGNC:53117]	2.43096	2.55981e-05	0.00299263
ENSG00000254790	AP000842.1	novel transcript	-2.61709	9.29824e-05	0.00299263
ENSG00000255568	BRWD1-AS2	BRWD1 antisense RNA 2 [Source:HGNC Symbol;Acc:HGNC:16423]	-1.34198	0.000498115	0.00299263
ENSG00000256694	AC026369.2	novel transcript	1.27772	0.000592716	0.00299263
ENSG00000257764	AC020656.1	novel transcript, antisense to LYZ	1.26548	0.000747067	0.00299263
ENSG00000257859	CASC18	cancer susceptibility 18 [Source:HGNC Symbol;Acc:HGNC:49463]	-2.08946	0.00111017	0.00299263
ENSG00000258011	HMGA1P3	high mobility group AT-hook 1 pseudogene 3 [Source:HGNC Symbol;Acc:HGNC:13323]	1.49785	0.000351705	0.00299263
ENSG00000258012	AC026111.1	methionine adenosyltransferase II, alpha (MAT2A) pseudogene	2.32849	2.17656e-05	0.00299263
ENSG00000258131	AC007656.2	novel transcript	-2.15256	0.000933782	0.00299263
ENSG00000258527	ASB9P1	ankyrin repeat and SOCS box containing 9 pseudogene 1 [Source:HGNC Symbol;Acc:HGNC:20972]	-1.57177	0.000144604	0.00299263
ENSG00000258702	AL137786.1	novel transcript	-2.27582	0.000435911	0.00299263
ENSG00000258957	AL359317.2	novel transcript	-1.67262	0.000176547	0.00299263
ENSG00000259460	AC078909.1	novel transcript, antisense to MEIS2	3.22524	0.000685407	0.00299263
ENSG00000259531	AC022306.1	signal peptide peptidase-like 2A (SPPL2A) pseudogene	-1.53409	0.00111584	0.00299263
ENSG00000259977	AL121578.1	novel transcript	-2.06511	0.00126555	0.00299263
ENSG00000260142	AC068135.2	novel transcript	1.96201	0.00138095	0.00299263
ENSG00000260467	AC018552.2	novel transcript, antisense to CCDC135 and GPR97	-1.55572	0.00028687	0.00299263
ENSG00000260493	AC011773.4	novel transcript, antisense to E2F5	-2.23199	5.73305e-05	0.00299263
ENSG00000260634	AC012508.2	novel transcript	-1.28663	0.00115011	0.00299263
ENSG00000260949	AP006545.1	novel transcript, overlapping to EIF4EBP1	1.61152	0.000201373	0.00299263
ENSG00000261159	AC112484.3	novel transcript	-2.02782	0.000182224	0.00299263
ENSG00000261270	AC012181.2	novel transcript, sense intronic to HERPUD1	2.39132	0.000964641	0.00299263
ENSG00000261474	AC026471.4	novel transcript	1.32257	0.000683524	0.00299263
ENSG00000261848	AC090282.1	novel transcript	-1.39633	0.00120074	0.00299263
ENSG00000263301	AC113189.3	novel transcript, antisense to FGF11	1.13887	0.00109225	0.00299263
ENSG00000264727	AC005725.1	novel transcript	1.43189	0.00079565	0.00299263
ENSG00000264736	BDP1P	B double prime 1 pseudogene [Source:HGNC Symbol;Acc:HGNC:31044]	1.79911	9.86465e-05	0.00299263
ENSG00000265648	RN7SL279P	RNA, 7SL, cytoplasmic 279, pseudogene [Source:HGNC Symbol;Acc:HGNC:46295]	1.37711	0.00105205	0.00299263
ENSG00000265790	RNASEH1P1	ribonuclease H1 pseudogene 1 [Source:HGNC Symbol;Acc:HGNC:10049]	2.57181	8.11468e-05	0.00299263
ENSG00000266013	LINC02079	long intergenic non-protein coding RNA 2079 [Source:HGNC Symbol;Acc:HGNC:52927]	-1.32737	0.000752244	0.00299263
ENSG00000266709	AC005224.3	novel transcript	3.28109	8.59702e-06	0.00299263
ENSG00000266877	AC007923.3	novel transcript	1.84677	8.65076e-05	0.00299263
ENSG00000268203	AC010503.2	novel transcript, antisense to TUBB4A	1.91661	0.000992275	0.00299263
ENSG00000268442	AC073534.1	hepatitis A virus cellular receptor 1 (HAVCR1) pseudogene	-1.13879	0.000179422	0.00299263
ENSG00000269313	MAGIX	MAGI family member, X-linked [Source:HGNC Symbol;Acc:HGNC:30006]	0.947601	0.00131748	0.00299263
ENSG00000269437	NXF2B	nuclear RNA export factor 2B [Source:HGNC Symbol;Acc:HGNC:23984]	-1.51014	0.00039547	0.00299263
ENSG00000270077	AP003117.1	novel transcript, sense intronic to PGCP	-1.06998	0.000340044	0.00299263
ENSG00000270177	AC104109.2	novel transcript	-1.27905	0.00128	0.00299263
ENSG00000270179	AP002840.2	novel transcript	-2.06242	0.00130958	0.00299263
ENSG00000270490	AC110048.1	leucine zipper-EF-hand containing transmembrane protein 1 (LETM1) pseudogene	-2.4966	0.000281311	0.00299263
ENSG00000271156	AC090578.2	novel transcript	-1.46245	0.000216403	0.00299263
ENSG00000272137	AL451064.1	novel transcript	-1.71464	0.000928116	0.00299263
ENSG00000272360	AC116036.2	novel transcript	-1.20988	0.000339197	0.00299263
ENSG00000272417	AC034229.4	novel transcript	1.50549	0.000801522	0.00299263
ENSG00000272483	AC022001.3	novel transcript, antisense to VGLL4	-1.28289	0.000774778	0.00299263
ENSG00000273450	AL139124.1	novel transcript, antisense to PLCE1	1.73916	0.000878628	0.00299263
ENSG00000273587	SNORA78	small nucleolar RNA, H/ACA box 78 [Source:HGNC Symbol;Acc:HGNC:32664]	1.08613	0.00134645	0.00299263
ENSG00000274750	H3C6	H3 clustered histone 6 [Source:HGNC Symbol;Acc:HGNC:4769]	-1.36117	7.69785e-05	0.00299263
ENSG00000274979	AC020656.2	novel transcript	-1.60759	2.05804e-06	0.00299263
ENSG00000275212	LINC02826	long intergenic non-protein coding RNA 2826 [Source:HGNC Symbol;Acc:HGNC:54357]	-1.20988	0.000339197	0.00299263
ENSG00000275239	FAM242F	family with sequence similarity 242 member F [Source:HGNC Symbol;Acc:HGNC:53876]	1.17575	0.000764529	0.00299263
ENSG00000275291	RNVU1-26	RNA, variant U1 small nuclear 26 [Source:HGNC Symbol;Acc:HGNC:54429]	2.07288	0.000169093	0.00299263
ENSG00000275745	Y_RNA	Y RNA [Source:RFAM;Acc:RF00019]	1.24402	0.00087181	0.00299263
ENSG00000276476	LINC00540	long intergenic non-protein coding RNA 540 [Source:NCBI gene (formerly Entrezgene);Acc:100506622]	1.60507	6.94269e-05	0.00299263
ENSG00000276842	AC023510.2	novel transcript, antisense to LRMP	-1.32429	0.00041394	0.00299263
ENSG00000276853	AC026124.2	novel transcript, sense intronic to LEMD3	-1.55078	0.000404336	0.00299263
ENSG00000278026	AC117415.2		-1.65309	0.000677957	0.00299263
ENSG00000278058	AC009159.3	novel transcript	-1.97512	2.65864e-05	0.00299263
ENSG00000278090	LUNAR1	leukemia-associated non-coding IGF1R activator RNA 1 [Source:HGNC Symbol;Acc:HGNC:51199]	-1.51599	0.00116489	0.00299263
ENSG00000278177	AL354811.1	novel transcript, antisense to GPC6	-2.10428	0.00091946	0.00299263
ENSG00000278192	AL118505.1	novel transcript	1.37874	0.000731538	0.00299263
ENSG00000278195	SSTR3	somatostatin receptor 3 [Source:HGNC Symbol;Acc:HGNC:11332]	-2.32891	4.17062e-05	0.00299263
ENSG00000278330	AC018529.2	novel transcript, antisense to MBP	1.61512	0.000816181	0.00299263
ENSG00000279220	GPR1-AS	GPR1 antisense RNA [Source:HGNC Symbol;Acc:HGNC:48602]	-1.72109	0.000209807	0.00299263
ENSG00000279372	AC137723.1	TEC	-1.18206	0.000660861	0.00299263
ENSG00000279378	AC009159.4	TEC	-2.16395	0.000843599	0.00299263
ENSG00000279865	AC006511.3	TEC	-1.56209	0.00133944	0.00299263
ENSG00000280000	AC009135.2	TEC	-1.78465	6.48977e-05	0.00299263
ENSG00000280013	CU639417.3	heat shock transcription factor 2 binding protein (HSF2BP) pseudogene	-1.74169	0.000277976	0.00299263
ENSG00000280243	MTCO1P1	MT-CO1 pseudogene 1 [Source:HGNC Symbol;Acc:HGNC:7420]	-2.12214	0.000256945	0.00299263
ENSG00000280639	LINC02204	long intergenic non-protein coding RNA 2204 [Source:HGNC Symbol;Acc:HGNC:53070]	-1.54989	0.00102944	0.00299263
ENSG00000283329	FAM240B	family with sequence similarity 240 member B [Source:HGNC Symbol;Acc:HGNC:53430]	1.49907	0.000811554	0.00299263
ENSG00000283503	LINC01902	long intergenic non-protein coding RNA 1902 [Source:HGNC Symbol;Acc:HGNC:52721]	-2.28887	0.00116644	0.00299263
ENSG00000283703	VSIG10L2	V-set and immunoglobulin domain containing 10 like 2 [Source:HGNC Symbol;Acc:HGNC:27879]	-4.19338	1.67199e-05	0.00299263
ENSG00000284121	MIR198	microRNA 198 [Source:HGNC Symbol;Acc:HGNC:31570]	3.87519	4.09952e-05	0.00299263
ENSG00000284186	MIR3615	microRNA 3615 [Source:HGNC Symbol;Acc:HGNC:38905]	1.75232	9.2234e-05	0.00299263
ENSG00000284730	TMDD1	transmembrane and death domain 1 [Source:HGNC Symbol;Acc:HGNC:53646]	-2.03562	0.000733125	0.00299263
ENSG00000284959	AC007262.2	novel transcript, antisense to TSHR	-1.74632	0.000118779	0.00299263
ENSG00000285085	AL662884.4	novel protein	-2.53935	0.000385033	0.00299263
ENSG00000181634	TNFSF15	TNF superfamily member 15 [Source:HGNC Symbol;Acc:HGNC:11931]	6.72058	0.00142331	0.00299479
ENSG00000268530	AC008403.2	novel transcript, antisense to KCNJ14	1.36999	0.0014234	0.00299482
ENSG00000280399	AC022497.1	TEC	-1.42417	0.00144339	0.00303673
ENSG00000279785	AC008267.7	TEC	-1.24362	0.00145052	0.00305158
ENSG00000254593	OR7E126P	olfactory receptor family 7 subfamily E member 126 pseudogene [Source:HGNC Symbol;Acc:HGNC:15304]	-1.68276	0.00145234	0.00305525
ENSG00000200534	SNORA33	small nucleolar RNA, H/ACA box 33 [Source:HGNC Symbol;Acc:HGNC:32623]	1.07605	0.0014615	0.00307435
ENSG00000277013	AC008556.1	novel transcript	1.62756	0.00147444	0.00310126
ENSG00000259781	HMGB1P6	high mobility group box 1 pseudogene 6 [Source:HGNC Symbol;Acc:HGNC:4998]	2.68432	0.00147991	0.00311262
ENSG00000162777	DENND2D	DENN domain containing 2D [Source:HGNC Symbol;Acc:HGNC:26192]	2.24348	0.00148253	0.00311797
ENSG00000268747	AC022432.1	COX16 cytochrome c oxidase assembly homolog (S. cerevisiae) (COX16) pseudogene	-2.03512	0.00148263	0.00311803
ENSG00000196503	ARL9	ADP ribosylation factor like GTPase 9 [Source:HGNC Symbol;Acc:HGNC:23592]	1.00254	0.00148566	0.00312423
ENSG00000285254	AL513128.2	novel pseudogene	1.78951	0.00149662	0.00314712
ENSG00000285205	AL121612.2	novel transcript	1.59663	0.0015048	0.00316417
ENSG00000261949	GFY	golgi associated olfactory signaling regulator [Source:HGNC Symbol;Acc:HGNC:44663]	1.57079	0.00150675	0.0031681
ENSG00000278107	AC027575.2	novel transcript	-1.63658	0.00151764	0.00319085
ENSG00000259448	LINC02352	long intergenic non-protein coding RNA 2352 [Source:HGNC Symbol;Acc:HGNC:53274]	-1.41771	0.0015201	0.00319584
ENSG00000242318	AC058823.1	ribosomal protein L21 (RPL21) pseudogene	1.71067	0.00154745	0.00325318
ENSG00000152779	SLC16A12	solute carrier family 16 member 12 [Source:HGNC Symbol;Acc:HGNC:23094]	1.84433	0.00154976	0.00325787
ENSG00000259515	AL117209.1	novel transcript, antisense to CDC42BPB	1.07038	0.0015522	0.00326285
ENSG00000164520	RAET1E	retinoic acid early transcript 1E [Source:HGNC Symbol;Acc:HGNC:16793]	-1.30341	0.00155858	0.00327608
ENSG00000241106	HLA-DOB	major histocompatibility complex, class II, DO beta [Source:HGNC Symbol;Acc:HGNC:4937]	1.2232	0.00156241	0.00328396
ENSG00000248583	AC119751.3	ankyrin repeat domain family (ANKRD) pseudogene	-2.93766	0.00156487	0.00328897
ENSG00000231890	DARS-AS1	DARS antisense RNA 1 [Source:HGNC Symbol;Acc:HGNC:40170]	-1.35826	0.0015829	0.0033267
ENSG00000212664	AC064799.1	ribosomal protein L17 (RPL17) pseudogene	2.69929	0.00161088	0.00338534
ENSG00000257681	AC025265.1	novel transcript, antisense to STAB2	1.93638	0.00162176	0.00340803
ENSG00000176194	CIDEA	cell death inducing DFFA like effector a [Source:HGNC Symbol;Acc:HGNC:1976]	1.44961	0.00163894	0.00344396
ENSG00000235408	SNORA71B	small nucleolar RNA, H/ACA box 71B [Source:HGNC Symbol;Acc:HGNC:10233]	1.28082	0.0016399	0.0034458
ENSG00000173421	IHO1	interactor of HORMAD1 1 [Source:HGNC Symbol;Acc:HGNC:27945]	-1.85786	0.00166155	0.00349112
ENSG00000170820	FSHR	follicle stimulating hormone receptor [Source:HGNC Symbol;Acc:HGNC:3969]	1.60361	0.00166732	0.00350306
ENSG00000189350	TOGARAM2	TOG array regulator of axonemal microtubules 2 [Source:HGNC Symbol;Acc:HGNC:33715]	-2.3456	0.00167913	0.00352769
ENSG00000171847	FAM90A1	family with sequence similarity 90 member A1 [Source:HGNC Symbol;Acc:HGNC:25526]	-2.01448	0.00168785	0.00354583
ENSG00000279513	AL157902.2	TEC	-1.74884	0.00170184	0.00357469
ENSG00000224080	UBE2FP1	UBE2F pseudogene 1 [Source:HGNC Symbol;Acc:HGNC:44535]	-1.4185	0.00171121	0.00359418
ENSG00000174059	CD34	CD34 molecule [Source:HGNC Symbol;Acc:HGNC:1662]	1.41853	0.00172367	0.00362017
ENSG00000022556	NLRP2	NLR family pyrin domain containing 2 [Source:HGNC Symbol;Acc:HGNC:22948]	-4.98351	0.00176017	0.00369665
ENSG00000108846	ABCC3	ATP binding cassette subfamily C member 3 [Source:HGNC Symbol;Acc:HGNC:54]	3.43538	0.00176754	0.00371192
ENSG00000231822	SMC3P1	SMC3 pseudogene 1 [Source:HGNC Symbol;Acc:HGNC:54642]	2.6339	0.00177062	0.0037182
ENSG00000248641	HMGA1P2	high mobility group AT-hook 1 pseudogene 2 [Source:HGNC Symbol;Acc:HGNC:13322]	1.02743	0.00183152	0.00384261
ENSG00000271367	AL034374.1	novel transcript	-1.68768	0.00183274	0.00384497
ENSG00000267149	AC011476.2	novel transcript	-2.20639	0.00183794	0.00385567
ENSG00000226754	AL606760.1	novel transcript, antisense to MAGOH	-1.62203	0.00184251	0.00386508
ENSG00000242405	AC007537.1	ribosomal protein L21 (RPL21) pseudogene	-1.45454	0.00185338	0.00388767
ENSG00000251301	LINC02384	long intergenic non-protein coding RNA 2384 [Source:HGNC Symbol;Acc:HGNC:53308]	-1.74276	0.00185742	0.00389596
ENSG00000131096	PYY	peptide YY [Source:HGNC Symbol;Acc:HGNC:9748]	1.54429	0.00186252	0.00390647
ENSG00000238022	LMX1A-AS1	LMX1A antisense RNA 1 [Source:HGNC Symbol;Acc:HGNC:40344]	-2.07773	0.00187453	0.00393145
ENSG00000231924	PSG1	pregnancy specific beta-1-glycoprotein 1 [Source:HGNC Symbol;Acc:HGNC:9514]	1.68949	0.00187583	0.00393397
ENSG00000214049	UCA1	urothelial cancer associated 1 [Source:HGNC Symbol;Acc:HGNC:37126]	2.71129	0.00189187	0.00396741
ENSG00000207110	RNVU1-32	RNA, variant U1 small nuclear 32 [Source:HGNC Symbol;Acc:HGNC:48448]	1.36361	0.00189218	0.00396786
ENSG00000215475	SIAH3	siah E3 ubiquitin protein ligase family member 3 [Source:HGNC Symbol;Acc:HGNC:30553]	-2.17502	0.00189442	0.00397236
ENSG00000140932	CMTM2	CKLF like MARVEL transmembrane domain containing 2 [Source:HGNC Symbol;Acc:HGNC:19173]	1.46887	0.00190594	0.00399611
ENSG00000233854	POU6F2-AS2	POU6F2 antisense RNA 2 [Source:HGNC Symbol;Acc:HGNC:21887]	-1.63369	0.00195097	0.00409032
ENSG00000105370	LIM2	lens intrinsic membrane protein 2 [Source:HGNC Symbol;Acc:HGNC:6610]	-1.59939	0.00196345	0.00411628
ENSG00000130433	CACNG6	calcium voltage-gated channel auxiliary subunit gamma 6 [Source:HGNC Symbol;Acc:HGNC:13625]	-1.42382	0.00196447	0.00411821
ENSG00000198028	ZNF560	zinc finger protein 560 [Source:HGNC Symbol;Acc:HGNC:26484]	4.49869	0.0019892	0.00416985
ENSG00000139269	INHBE	inhibin subunit beta E [Source:HGNC Symbol;Acc:HGNC:24029]	3.43556	0.00200544	0.00420366
ENSG00000249776	AC124854.1	novel transcript	-2.24128	0.00200871	0.00421031
ENSG00000276054	AC243654.3	novel transcript, sense intronic to C17orf78	1.40285	0.00203098	0.00425678
ENSG00000273598	AC211486.3	postmeiotic segregation increased 2 pseudogene 6	-3.06591	0.00203201	0.00425872
ENSG00000234322	ST13P18	ST13, Hsp70 interacting protein pseudogene 18 [Source:HGNC Symbol;Acc:HGNC:38861]	1.44232	0.00203433	0.00426336
ENSG00000258521	AL157871.2	novel transcript, antisense to WARS	1.27679	0.0020373	0.00426937
ENSG00000136695	IL36RN	interleukin 36 receptor antagonist [Source:HGNC Symbol;Acc:HGNC:15561]	1.86715	0.00204763	0.0042908
ENSG00000259385	AC066612.2	novel transcript, antisense to CTXN2	-1.43333	0.0020503	0.0042962
ENSG00000159618	ADGRG5	adhesion G protein-coupled receptor G5 [Source:HGNC Symbol;Acc:HGNC:19010]	3.10099	0.0020896	0.00437809
ENSG00000272791	AC073389.3	novel transcript	-0.830235	0.00208955	0.00437809
ENSG00000130720	FIBCD1	fibrinogen C domain containing 1 [Source:HGNC Symbol;Acc:HGNC:25922]	2.58258	0.00210438	0.00440884
ENSG00000259069	AL512310.9	novel transcript	2.32313	0.00210477	0.00440943
ENSG00000165164	CFAP47	cilia and flagella associated protein 47 [Source:HGNC Symbol;Acc:HGNC:26708]	-2.30139	0.0021051	0.0044099
ENSG00000270749	AC064862.7	abhydrolase domain containing 15, pseudogene	1.34837	0.00211104	0.00442213
ENSG00000264016	AC015908.3	novel transcript	-1.49979	0.0021237	0.00444842
ENSG00000227218	AL157935.1	novel transcript	-1.443	0.00212904	0.00445939
ENSG00000136531	SCN2A	sodium voltage-gated channel alpha subunit 2 [Source:HGNC Symbol;Acc:HGNC:10588]	-2.19654	0.00213512	0.00447189
ENSG00000255346	NOX5	NADPH oxidase 5 [Source:HGNC Symbol;Acc:HGNC:14874]	-1.3779	0.00214057	0.00448308
ENSG00000188816	HMX2	H6 family homeobox 2 [Source:HGNC Symbol;Acc:HGNC:5018]	1.50897	0.0021482	0.00449883
ENSG00000200087	SNORA73B	small nucleolar RNA, H/ACA box 73B [Source:HGNC Symbol;Acc:HGNC:10116]	1.14442	0.00215826	0.00451967
ENSG00000173212	MAB21L3	mab-21 like 3 [Source:HGNC Symbol;Acc:HGNC:26787]	1.5929	0.0021777	0.00456014
ENSG00000164175	SLC45A2	solute carrier family 45 member 2 [Source:HGNC Symbol;Acc:HGNC:16472]	-2.38175	0.00218143	0.00456774
ENSG00000267318	AC005702.1	novel protein	-1.73915	0.00219931	0.00460493
ENSG00000169508	GPR183	G protein-coupled receptor 183 [Source:HGNC Symbol;Acc:HGNC:3128]	1.98372	0.00221259	0.0046325
ENSG00000281016	AC092574.2	novel transcript, antisense to ZNF721	-1.77921	0.00222153	0.00465098
ENSG00000133135	RNF128	ring finger protein 128 [Source:HGNC Symbol;Acc:HGNC:21153]	1.9436	0.00222773	0.00466374
ENSG00000197837	H4-16	H4 histone 16 [Source:HGNC Symbol;Acc:HGNC:20510]	-1.24027	0.00223865	0.00468637
ENSG00000282033	AC074387.1	uncharacterized LOC105373553 [Source:NCBI gene (formerly Entrezgene);Acc:105373553]	1.67361	0.00224304	0.00469532
ENSG00000142233	NTN5	netrin 5 [Source:HGNC Symbol;Acc:HGNC:25208]	-1.60882	0.00224513	0.00469946
ENSG00000259031	AL845552.2	novel transcript	1.69462	0.0022941	0.00480171
ENSG00000278050	AP000944.3		-2.0269	0.00231095	0.00483673
ENSG00000204241	LINC02731	long intergenic non-protein coding RNA 2731 [Source:HGNC Symbol;Acc:HGNC:54248]	-1.65503	0.00233881	0.0048948
ENSG00000225556	C2CD4D	C2 calcium dependent domain containing 4D [Source:HGNC Symbol;Acc:HGNC:37210]	1.74007	0.00235628	0.00493112
ENSG00000204869	IGFL4	IGF like family member 4 [Source:HGNC Symbol;Acc:HGNC:32931]	-1.41172	0.00235947	0.00493755
ENSG00000110079	MS4A4A	membrane spanning 4-domains A4A [Source:HGNC Symbol;Acc:HGNC:13371]	-2.03122	0.00238318	0.0049869
ENSG00000198944	SOWAHA	sosondowah ankyrin repeat domain family member A [Source:HGNC Symbol;Acc:HGNC:27033]	2.09831	0.00238812	0.00499699
ENSG00000134326	CMPK2	cytidine/uridine monophosphate kinase 2 [Source:HGNC Symbol;Acc:HGNC:27015]	-1.67697	0.00238936	0.00499927
ENSG00000280043	AC118282.4	tec	-2.18527	0.00238945	0.00499927
ENSG00000257531	AC008147.3	40S ribosomal protein S26 (RPS26) pseudogene	1.25746	0.0023953	0.00501126
ENSG00000139351	SYCP3	synaptonemal complex protein 3 [Source:HGNC Symbol;Acc:HGNC:18130]	-1.33999	0.00240817	0.00503744
ENSG00000284134	MIR568	microRNA 568 [Source:HGNC Symbol;Acc:HGNC:32824]	1.02699	0.00240818	0.00503744
ENSG00000228668	TRGV5P	T cell receptor gamma variable 5P (pseudogene) [Source:HGNC Symbol;Acc:HGNC:12291]	1.32276	0.00246001	0.0051456
ENSG00000197893	NRAP	nebulin related anchoring protein [Source:HGNC Symbol;Acc:HGNC:7988]	-2.99461	0.00246055	0.00514648
ENSG00000279675	AC080100.1	TEC	-1.72632	0.0024811	0.00518919
ENSG00000169550	MUC15	mucin 15, cell surface associated [Source:HGNC Symbol;Acc:HGNC:14956]	2.60969	0.00248163	0.00519005
ENSG00000271009	AC116667.1	novel transcript	-1.49996	0.00248988	0.00520704
ENSG00000232810	TNF	tumor necrosis factor [Source:HGNC Symbol;Acc:HGNC:11892]	2.95424	0.00249759	0.00522289
ENSG00000184012	TMPRSS2	transmembrane serine protease 2 [Source:HGNC Symbol;Acc:HGNC:11876]	3.17274	0.00249983	0.00522731
ENSG00000163032	VSNL1	visinin like 1 [Source:HGNC Symbol;Acc:HGNC:12722]	2.55898	0.00250159	0.00523074
ENSG00000223519	KIF28P	kinesin family member 28, pseudogene [Source:HGNC Symbol;Acc:HGNC:49205]	-1.89795	0.00253735	0.0053047
ENSG00000263006	ROCK1P1	Rho associated coiled-coil containing protein kinase 1 pseudogene 1 [Source:HGNC Symbol;Acc:HGNC:37832]	-1.64354	0.00254381	0.00531794
ENSG00000215515	IFIT1P1	interferon induced protein with tetratricopeptide repeats 1 pseudogene 1 [Source:HGNC Symbol;Acc:HGNC:5408]	-1.13771	0.00254702	0.00532439
ENSG00000242861	AL591895.1	novel transcript	0.948934	0.00254866	0.00532755
ENSG00000273584	AC096708.3	novel transcript, sense intronic to CCDC102B	1.34369	0.0025563	0.00534325
ENSG00000249429	AC016598.1	novel transcript	1.2562	0.00255701	0.00534447
ENSG00000140297	GCNT3	glucosaminyl (N-acetyl) transferase 3, mucin type [Source:HGNC Symbol;Acc:HGNC:4205]	1.65198	0.00255789	0.00534604
ENSG00000213409	C1QBPP2	complement C1q binding protein pseudogene 2 [Source:HGNC Symbol;Acc:HGNC:51618]	-1.8236	0.00256684	0.00536447
ENSG00000206344	HCG27	HLA complex group 27 [Source:HGNC Symbol;Acc:HGNC:27366]	-1.96494	0.002576	0.00538335
ENSG00000273013	AC117490.2	novel transcript, antisense to RNF168	-1.64376	0.00258046	0.00539238
ENSG00000177103	DSCAML1	DS cell adhesion molecule like 1 [Source:HGNC Symbol;Acc:HGNC:14656]	2.32064	0.00260416	0.00544164
ENSG00000236330	RPL5P9	ribosomal protein L5 pseudogene 9 [Source:HGNC Symbol;Acc:HGNC:36557]	1.43639	0.00263224	0.00550005
ENSG00000199631	SNORD33	small nucleolar RNA, C/D box 33 [Source:HGNC Symbol;Acc:HGNC:10160]	1.28557	0.0026403	0.00551661
ENSG00000132746	ALDH3B2	aldehyde dehydrogenase 3 family member B2 [Source:HGNC Symbol;Acc:HGNC:411]	2.21324	0.00264203	0.00551995
ENSG00000259182	AC019254.1	novel transcript	1.46337	0.00265114	0.0055387
ENSG00000074317	SNCB	synuclein beta [Source:HGNC Symbol;Acc:HGNC:11140]	2.12091	0.00265412	0.00554464
ENSG00000100427	MLC1	modulator of VRAC current 1 [Source:HGNC Symbol;Acc:HGNC:17082]	-1.52028	0.00266191	0.00556065
ENSG00000170122	FOXD4	forkhead box D4 [Source:HGNC Symbol;Acc:HGNC:3805]	-3.01286	0.00266748	0.00557199
ENSG00000183346	CABCOCO1	ciliary associated calcium binding coiled-coil 1 [Source:HGNC Symbol;Acc:HGNC:28678]	-2.4441	0.0026878	0.00561416
ENSG00000232346	Z74021.1	ribosomal protein S17 (RPS17) pseudogene	1.66673	0.00273431	0.00571101
ENSG00000273047	AL121845.2	novel transcript, LIME1-SLC2A4RG readthrough	2.3836	0.00273892	0.00572036
ENSG00000251493	FOXD1	forkhead box D1 [Source:HGNC Symbol;Acc:HGNC:3802]	1.97121	0.00274362	0.00572988
ENSG00000070985	TRPM5	transient receptor potential cation channel subfamily M member 5 [Source:HGNC Symbol;Acc:HGNC:14323]	-1.88865	0.00275068	0.00574435
ENSG00000264548	AC132872.2	novel transcript, antisense CCDC57	-1.35079	0.00278539	0.00581653
ENSG00000261832	AC138894.1	novel protein	-2.54284	0.00281379	0.00587525
ENSG00000260470	AC023794.5	novel transcript	-1.84243	0.00282279	0.00589374
ENSG00000131746	TNS4	tensin 4 [Source:HGNC Symbol;Acc:HGNC:24352]	1.37559	0.00283286	0.00591447
ENSG00000270021	AC026691.1	novel transcript, antisense to H2AFY	-1.87635	0.00283345	0.0059154
ENSG00000240589	RN7SL258P	RNA, 7SL, cytoplasmic 258, pseudogene [Source:HGNC Symbol;Acc:HGNC:46274]	-1.27047	0.00283813	0.00592488
ENSG00000135914	HTR2B	5-hydroxytryptamine receptor 2B [Source:HGNC Symbol;Acc:HGNC:5294]	1.52616	0.00284944	0.00594819
ENSG00000266258	LINC01909	long intergenic non-protein coding RNA 1909 [Source:HGNC Symbol;Acc:HGNC:52728]	-1.72178	0.00285878	0.00596739
ENSG00000214402	LCNL1	lipocalin like 1 [Source:HGNC Symbol;Acc:HGNC:34436]	1.6323	0.00285931	0.00596819
ENSG00000240476	LINC00973	long intergenic non-protein coding RNA 973 [Source:HGNC Symbol;Acc:HGNC:48868]	-2.01291	0.00286457	0.00597887
ENSG00000248206	AC074194.1	novel transcript	-1.89334	0.00286746	0.0059846
ENSG00000143217	NECTIN4	nectin cell adhesion molecule 4 [Source:HGNC Symbol;Acc:HGNC:19688]	1.44998	0.00287567	0.00600145
ENSG00000266839	AC008088.1	novel transcript	2.17178	0.00287787	0.00600572
ENSG00000013588	GPRC5A	G protein-coupled receptor class C group 5 member A [Source:HGNC Symbol;Acc:HGNC:9836]	3.30911	0.00288006	0.00601
ENSG00000172818	OVOL1	ovo like transcriptional repressor 1 [Source:HGNC Symbol;Acc:HGNC:8525]	1.60095	0.00289181	0.00603421
ENSG00000228507	DAP3P2	death associated protein 3 pseudogene 2 [Source:HGNC Symbol;Acc:HGNC:29762]	1.74868	0.00289347	0.00603737
ENSG00000272541	AL021368.3	novel transcript	-1.79871	0.0028953	0.00604089
ENSG00000235508	RPS2P7	ribosomal protein S2 pseudogene 7 [Source:HGNC Symbol;Acc:HGNC:15838]	2.25678	0.00290697	0.00606493
ENSG00000275294	LINC02340	long intergenic non-protein coding RNA 2340 [Source:HGNC Symbol;Acc:HGNC:53260]	-1.29797	0.00290892	0.0060687
ENSG00000177468	OLIG3	oligodendrocyte transcription factor 3 [Source:HGNC Symbol;Acc:HGNC:18003]	-2.18062	0.00291359	0.00607813
ENSG00000169435	RASSF6	Ras association domain family member 6 [Source:HGNC Symbol;Acc:HGNC:20796]	1.64143	0.00292287	0.0060972
ENSG00000010030	ETV7	ETS variant transcription factor 7 [Source:HGNC Symbol;Acc:HGNC:18160]	1.93371	0.00292852	0.00610868
ENSG00000163012	ZSWIM2	zinc finger SWIM-type containing 2 [Source:HGNC Symbol;Acc:HGNC:30990]	-1.50314	0.00293721	0.0061265
ENSG00000212802	RPL15P3	ribosomal protein L15 pseudogene 3 [Source:HGNC Symbol;Acc:HGNC:21538]	3.31695	0.00294159	0.00613531
ENSG00000257671	KRT7-AS	KRT7 antisense RNA 1 [Source:HGNC Symbol;Acc:HGNC:52643]	1.72098	0.00294368	0.00613936
ENSG00000242586	AC108740.1	hydrocephalus inducing homolog (mouse) (HYDIN) pseudogene	0.700028	0.00298491	0.00622505
ENSG00000281333	AC024941.2	novel transcript, antisense to KITLG	-1.69761	0.00298557	0.00622612
ENSG00000043462	LCP2	lymphocyte cytosolic protein 2 [Source:HGNC Symbol;Acc:HGNC:6529]	2.34046	0.00303069	0.00631988
ENSG00000248550	OTX2-AS1	OTX2 antisense RNA 1 (head to head) [Source:HGNC Symbol;Acc:HGNC:43906]	-4.12407	0.00304111	0.00634129
ENSG00000138823	MTTP	microsomal triglyceride transfer protein [Source:HGNC Symbol;Acc:HGNC:7467]	-1.18145	0.00305732	0.00637478
ENSG00000239291	AC002558.1	ribosomal protein S2 (RPS2) pseudogene	-0.805524	0.00307055	0.00640205
ENSG00000273654	AC020904.2	citrate synthase (CS) pseudogene	1.81938	0.00310051	0.00646418
ENSG00000229178	AC233280.1	novel transcript	-1.28797	0.00310513	0.0064735
ENSG00000178690	DYNAP	dynactin associated protein [Source:HGNC Symbol;Acc:HGNC:26808]	-1.44558	0.00311984	0.00650383
ENSG00000222222	RNU2-17P	RNA, U2 small nuclear 17, pseudogene [Source:HGNC Symbol;Acc:HGNC:48510]	0.946871	0.00312937	0.00652042
ENSG00000223060	Y_RNA	Y RNA [Source:RFAM;Acc:RF00019]	0.946871	0.00312937	0.00652042
ENSG00000225956	AL050320.1	novel transcript	0.946871	0.00312937	0.00652042
ENSG00000228016	RAPGEF4-AS1	RAPGEF4 antisense RNA 1 [Source:HGNC Symbol;Acc:HGNC:28081]	0.946871	0.00312937	0.00652042
ENSG00000233123	LINC01007	long intergenic non-protein coding RNA 1007 [Source:HGNC Symbol;Acc:HGNC:48973]	0.946871	0.00312937	0.00652042
ENSG00000243560	RN7SL364P	RNA, 7SL, cytoplasmic 364, pseudogene [Source:HGNC Symbol;Acc:HGNC:46380]	0.946871	0.00312937	0.00652042
ENSG00000248610	HSPA8P4	heat shock protein family A (Hsp70) member 8 pseudogene 4 [Source:HGNC Symbol;Acc:HGNC:44919]	0.946871	0.00312937	0.00652042
ENSG00000255970	LINC02421	long intergenic non-protein coding RNA 2421 [Source:HGNC Symbol;Acc:HGNC:53351]	0.946871	0.00312937	0.00652042
ENSG00000277171	AC010975.1	novel zinc finger protein pseudogene	0.946871	0.00312937	0.00652042
ENSG00000280989	LINC00581	long intergenic non-protein coding RNA 581 [Source:HGNC Symbol;Acc:HGNC:43840]	0.946871	0.00312937	0.00652042
ENSG00000255571	MIR9-3HG	MIR9-3 host gene [Source:HGNC Symbol;Acc:HGNC:27388]	1.60642	0.00314641	0.0065556
ENSG00000174502	SLC26A9	solute carrier family 26 member 9 [Source:HGNC Symbol;Acc:HGNC:14469]	1.77974	0.00317217	0.00660862
ENSG00000125384	PTGER2	prostaglandin E receptor 2 [Source:HGNC Symbol;Acc:HGNC:9594]	1.38332	0.0031933	0.00665229
ENSG00000245017	LINC02453	long intergenic non-protein coding RNA 2453 [Source:HGNC Symbol;Acc:HGNC:53392]	-1.31067	0.00320198	0.00667004
ENSG00000236199	AL359076.1	novel transcript	1.06695	0.00321422	0.00669521
ENSG00000167094	TTC16	tetratricopeptide repeat domain 16 [Source:HGNC Symbol;Acc:HGNC:26536]	-1.26375	0.00321644	0.00669949
ENSG00000125804	FAM182A	family with sequence similarity 182 member A [Source:HGNC Symbol;Acc:HGNC:16222]	2.71002	0.00322089	0.00670842
ENSG00000123329	ARHGAP9	Rho GTPase activating protein 9 [Source:HGNC Symbol;Acc:HGNC:14130]	1.68349	0.00322776	0.0067224
ENSG00000271639	PPFIA1P1	PPFIA1 pseudogene 1 [Source:HGNC Symbol;Acc:HGNC:54792]	1.29133	0.00323636	0.00673997
ENSG00000069431	ABCC9	ATP binding cassette subfamily C member 9 [Source:HGNC Symbol;Acc:HGNC:60]	-2.30072	0.00324182	0.006751
ENSG00000171873	ADRA1D	adrenoceptor alpha 1D [Source:HGNC Symbol;Acc:HGNC:280]	1.67254	0.00324406	0.00675532
ENSG00000165309	ARMC3	armadillo repeat containing 3 [Source:HGNC Symbol;Acc:HGNC:30964]	-2.16985	0.00326018	0.00678822
ENSG00000152208	GRID2	glutamate ionotropic receptor delta type subunit 2 [Source:HGNC Symbol;Acc:HGNC:4576]	-1.75879	0.0032634	0.00679457
ENSG00000278985	AC092718.7	novel transcript	-0.866557	0.00327382	0.00681593
ENSG00000083307	GRHL2	grainyhead like transcription factor 2 [Source:HGNC Symbol;Acc:HGNC:2799]	3.98749	0.00329994	0.00686998
ENSG00000086696	HSD17B2	hydroxysteroid 17-beta dehydrogenase 2 [Source:HGNC Symbol;Acc:HGNC:5211]	-4.57089	0.00331197	0.00689467
ENSG00000137648	TMPRSS4	transmembrane serine protease 4 [Source:HGNC Symbol;Acc:HGNC:11878]	1.77917	0.0033498	0.00697307
ENSG00000261970	AL391840.2	solute carrier family 19, member 3 (SLC19A3) pseudogene	-1.63808	0.00338378	0.00704345
ENSG00000196748	CLPSL2	colipase like 2 [Source:HGNC Symbol;Acc:HGNC:21250]	0.964337	0.0034003	0.00707642
ENSG00000258661	AL079303.1	novel transcript, antisense to PAX9	0.964337	0.0034003	0.00707642
ENSG00000275940	MRPL57P3	mitochondrial ribosomal protein L57 pseudogene 3 [Source:HGNC Symbol;Acc:HGNC:29688]	0.964337	0.0034003	0.00707642
ENSG00000284138	ATP6V0CP4	ATPase H+ transporting V0 subunit c pseudogene 4 [Source:HGNC Symbol;Acc:HGNC:40002]	0.964337	0.0034003	0.00707642
ENSG00000164532	TBX20	T-box transcription factor 20 [Source:HGNC Symbol;Acc:HGNC:11598]	2.1687	0.00340088	0.00707728
ENSG00000267676	THA1P	threonine aldolase 1, pseudogene [Source:HGNC Symbol;Acc:HGNC:18004]	-1.28049	0.00342125	0.0071193
ENSG00000230584	CCT5P2	chaperonin containing TCP1 subunit 5 pseudogene 2 [Source:HGNC Symbol;Acc:HGNC:35139]	0.97136	0.00342462	0.00712595
ENSG00000260534	AC100827.3	novel transcript	-2.29656	0.00342673	0.00713
ENSG00000254300	LINC01111	long intergenic non-protein coding RNA 1111 [Source:HGNC Symbol;Acc:HGNC:49237]	-1.72059	0.00342965	0.00713571
ENSG00000267868	AL356740.1	novel transcript	-1.75231	0.00343782	0.00715236
ENSG00000215875	ST13P20	ST13, Hsp70 interacting protein pseudogene 20 [Source:HGNC Symbol;Acc:HGNC:38863]	-0.939465	0.00344317	0.00716312
ENSG00000155897	ADCY8	adenylate cyclase 8 [Source:HGNC Symbol;Acc:HGNC:239]	1.68185	0.0034531	0.00718343
ENSG00000138678	GPAT3	glycerol-3-phosphate acyltransferase 3 [Source:HGNC Symbol;Acc:HGNC:28157]	2.32319	0.00346544	0.00720874
ENSG00000261068	AL512274.1	novel transcript	1.57545	0.00348688	0.00725297
ENSG00000137878	GCOM1	GRINL1A complex locus 1 [Source:HGNC Symbol;Acc:HGNC:26424]	2.59926	0.00348964	0.00725834
ENSG00000186919	ZACN	zinc activated ion channel [Source:HGNC Symbol;Acc:HGNC:29504]	-1.81347	0.00349415	0.00726737
ENSG00000265107	GJA5	gap junction protein alpha 5 [Source:HGNC Symbol;Acc:HGNC:4279]	1.85538	0.0035006	0.00728042
ENSG00000203335	AC006019.1	novel transcript	1.38003	0.00353498	0.00735154
ENSG00000267284	AC022031.2	novel transcript	-1.56147	0.00354179	0.00736535
ENSG00000138271	GPR87	G protein-coupled receptor 87 [Source:HGNC Symbol;Acc:HGNC:4538]	2.86571	0.00354978	0.00738159
ENSG00000188257	PLA2G2A	phospholipase A2 group IIA [Source:HGNC Symbol;Acc:HGNC:9031]	0.976853	0.00355276	0.00738704
ENSG00000235007	AL158151.3	novel protein	0.976853	0.00355276	0.00738704
ENSG00000213237	PTMAP10	prothymosin alpha pseudogene 10 [Source:HGNC Symbol;Acc:HGNC:53978]	0.978829	0.00356712	0.00741652
ENSG00000235119	AL138895.1	novel transcript	1.60883	0.00357307	0.00742852
ENSG00000185960	SHOX	short stature homeobox [Source:HGNC Symbol;Acc:HGNC:10853]	1.47507	0.00358605	0.00745515
ENSG00000254527	ENPP7P12	ectonucleotide pyrophosphatase/phosphodiesterase 7 pseudogene 12 [Source:HGNC Symbol;Acc:HGNC:48697]	-1.88437	0.00359887	0.00748142
ENSG00000263798	AC018521.1	novel transcript	-3.56777	0.00362234	0.00752983
ENSG00000229474	PATL2	PAT1 homolog 2 [Source:HGNC Symbol;Acc:HGNC:33630]	-1.41194	0.00362449	0.00753393
ENSG00000230392	AC004835.1	novel transcript	-1.92733	0.00365138	0.00758943
ENSG00000260876	LINC01229	long intergenic non-protein coding RNA 1229 [Source:HGNC Symbol;Acc:HGNC:49682]	-1.714	0.00365563	0.0075979
ENSG00000239922	AC092958.1	novel transcript	-2.60284	0.00365609	0.00759847
ENSG00000215644	GCGR	glucagon receptor [Source:HGNC Symbol;Acc:HGNC:4192]	1.86504	0.0036723	0.00763179
ENSG00000212588	SNORA26	small nucleolar RNA, H/ACA box 26 [Source:HGNC Symbol;Acc:HGNC:32616]	-1.95345	0.00367583	0.00763874
ENSG00000279817	AC073911.2	novel transcript	-1.35525	0.00368062	0.00764831
ENSG00000237350	CDC42P6	cell division cycle 42 pseudogene 6 [Source:HGNC Symbol;Acc:HGNC:44430]	2.15934	0.00369902	0.00768615
ENSG00000232457	SLC16A6P1	SLC16A6 pseudogene 1 [Source:HGNC Symbol;Acc:HGNC:48932]	-2.20639	0.00370279	0.00769361
ENSG00000244119	PDCL3P4	PDCL3 pseudogene 4 [Source:HGNC Symbol;Acc:HGNC:44505]	-2.55425	0.00372184	0.0077328
ENSG00000172232	AZU1	azurocidin 1 [Source:HGNC Symbol;Acc:HGNC:913]	0.856988	0.00372423	0.00773738
ENSG00000225285	LINC01770	long intergenic non-protein coding RNA 1770 [Source:HGNC Symbol;Acc:HGNC:52560]	-1.77404	0.0037269	0.00774254
ENSG00000278875	AC025809.2	TEC	1.11912	0.00372882	0.00774613
ENSG00000129465	RIPK3	receptor interacting serine/threonine kinase 3 [Source:HGNC Symbol;Acc:HGNC:10021]	1.3961	0.00374154	0.00777178
ENSG00000207142	Y_RNA	Y RNA [Source:RFAM;Acc:RF00019]	1.24408	0.00374753	0.00778383
ENSG00000172425	TTC36	tetratricopeptide repeat domain 36 [Source:HGNC Symbol;Acc:HGNC:33708]	-2.16749	0.0037547	0.00779834
ENSG00000225603	AC244394.1	insulin-like growth factor 2 mRNA binding protein 2 (IGF2BP2) pseudogene	1.01244	0.00376144	0.00781194
ENSG00000225493	LINC01107	long intergenic non-protein coding RNA 1107 [Source:HGNC Symbol;Acc:HGNC:49229]	0.961007	0.00376606	0.00782036
ENSG00000249633	OR52V1P	olfactory receptor family 52 subfamily V member 1 pseudogene [Source:HGNC Symbol;Acc:HGNC:15238]	0.961007	0.00376606	0.00782036
ENSG00000284256	MIR5004	microRNA 5004 [Source:HGNC Symbol;Acc:HGNC:43532]	0.961007	0.00376606	0.00782036
ENSG00000226864	ATE1-AS1	ATE1 antisense RNA 1 [Source:HGNC Symbol;Acc:HGNC:49496]	-1.68054	0.00377776	0.00784428
ENSG00000173210	ABLIM3	actin binding LIM protein family member 3 [Source:HGNC Symbol;Acc:HGNC:29132]	2.92609	0.00377896	0.00784637
ENSG00000172478	MAB21L4	mab-21 like 4 [Source:HGNC Symbol;Acc:HGNC:26216]	3.90246	0.00378455	0.00785759
ENSG00000110876	SELPLG	selectin P ligand [Source:HGNC Symbol;Acc:HGNC:10722]	-1.55833	0.0038082	0.00790471
ENSG00000248925	AC021087.1	novel transcript	-1.66877	0.00385823	0.00800816
ENSG00000272123	AC008966.2	novel transcript, antisense to ITGA2	1.03726	0.00386263	0.0080169
ENSG00000189433	GJB4	gap junction protein beta 4 [Source:HGNC Symbol;Acc:HGNC:4286]	1.01704	0.00388439	0.00806165
ENSG00000086548	CEACAM6	CEA cell adhesion molecule 6 [Source:HGNC Symbol;Acc:HGNC:1818]	1.65243	0.00389494	0.00808315
ENSG00000175518	UBQLNL	ubiquilin like [Source:HGNC Symbol;Acc:HGNC:28294]	-1.39474	0.00391808	0.00813076
ENSG00000168334	XIRP1	xin actin binding repeat containing 1 [Source:HGNC Symbol;Acc:HGNC:14301]	2.31856	0.00391966	0.00813363
ENSG00000168505	GBX2	gastrulation brain homeobox 2 [Source:HGNC Symbol;Acc:HGNC:4186]	2.98613	0.0039385	0.00817233
ENSG00000004838	ZMYND10	zinc finger MYND-type containing 10 [Source:HGNC Symbol;Acc:HGNC:19412]	-1.51287	0.00395397	0.00820401
ENSG00000285082	AL160272.2	novel protein	1.08996	0.00396167	0.00821958
ENSG00000242888	AL133368.1	ribosomal protein S2 (RPS2) pseudogene	1.2274	0.00397254	0.00824171
ENSG00000233058	LINC00884	long intergenic non-protein coding RNA 884 [Source:HGNC Symbol;Acc:HGNC:48570]	1.42879	0.00398361	0.00826427
ENSG00000213937	CLDN9	claudin 9 [Source:HGNC Symbol;Acc:HGNC:2051]	1.74961	0.00398569	0.00826817
ENSG00000242999	RN7SL239P	RNA, 7SL, cytoplasmic 239, pseudogene [Source:HGNC Symbol;Acc:HGNC:46255]	1.1597	0.00399132	0.00827943
ENSG00000177699	AC011944.1	novel transcript, antisense to RASGRF1	0.978473	0.00401867	0.00833409
ENSG00000226944	RNF207-AS1	RNF207 antisense RNA 1 [Source:HGNC Symbol;Acc:HGNC:41286]	0.978473	0.00401867	0.00833409
ENSG00000230604	TSEN15P2	tRNA splicing endonuclease subunit 15 pseudogene 2 [Source:HGNC Symbol;Acc:HGNC:43963]	0.978473	0.00401867	0.00833409
ENSG00000234493	RHOXF1P1	Rhox homeobox family member 1 pseudogene 1 [Source:HGNC Symbol;Acc:HGNC:51580]	0.978473	0.00401867	0.00833409
ENSG00000247372	AC008897.2	novel transcript	0.978473	0.00401867	0.00833409
ENSG00000241251	AC090525.1	ribosomal protein L21 (RPL21) pseudogene	0.981885	0.00403858	0.00837495
ENSG00000261794	GOLGA8H	golgin A8 family member H [Source:HGNC Symbol;Acc:HGNC:37443]	-1.70041	0.00405547	0.00840957
ENSG00000213036	AL445305.1	adaptor-related protein complex 3 pseudogene	1.21863	0.00406168	0.00842202
ENSG00000122877	EGR2	early growth response 2 [Source:HGNC Symbol;Acc:HGNC:3239]	1.82313	0.00406348	0.00842534
ENSG00000262160	AC020978.5	novel transcript, antisense to NFATC3	3.91985	0.00410132	0.00850338
ENSG00000159556	ISL2	ISL LIM homeobox 2 [Source:HGNC Symbol;Acc:HGNC:18524]	2.38465	0.00412242	0.0085467
ENSG00000279882	AC112702.1	TEC	-1.78672	0.004146	0.00859514
ENSG00000180644	PRF1	perforin 1 [Source:HGNC Symbol;Acc:HGNC:9360]	0.990989	0.00415438	0.0086121
ENSG00000067842	ATP2B3	ATPase plasma membrane Ca2+ transporting 3 [Source:HGNC Symbol;Acc:HGNC:816]	2.37928	0.00415823	0.00861965
ENSG00000106952	TNFSF8	TNF superfamily member 8 [Source:HGNC Symbol;Acc:HGNC:11938]	0.966983	0.0041758	0.00865477
ENSG00000223621	AK4P4	adenylate kinase 4 pseudogene 4 [Source:HGNC Symbol;Acc:HGNC:39067]	0.966983	0.0041758	0.00865477
ENSG00000233250	AC233728.1	novel transcript	0.966983	0.0041758	0.00865477
ENSG00000232993	AL445183.1	novel transcript	0.855152	0.00417739	0.00865764
ENSG00000230046	BIRC6-AS1	BIRC6 antisense RNA 1 [Source:HGNC Symbol;Acc:HGNC:40641]	0.970189	0.0041889	0.00868105
ENSG00000168269	FOXI1	forkhead box I1 [Source:HGNC Symbol;Acc:HGNC:3815]	0.970868	0.00419948	0.00870255
ENSG00000250410	AC112722.1	novel transcript	-1.28445	0.00421616	0.00873666
ENSG00000235674	LDHAP2	lactate dehydrogenase A pseudogene 2 [Source:HGNC Symbol;Acc:HGNC:6537]	-1.51817	0.00423892	0.00878341
ENSG00000111262	KCNA1	potassium voltage-gated channel subfamily A member 1 [Source:HGNC Symbol;Acc:HGNC:6218]	-3.89865	0.00424091	0.00878709
ENSG00000237290	LINC01343	long intergenic non-protein coding RNA 1343 [Source:HGNC Symbol;Acc:HGNC:50553]	1.82142	0.00424249	0.00878991
ENSG00000108684	ASIC2	acid sensing ion channel subunit 2 [Source:HGNC Symbol;Acc:HGNC:99]	1.07761	0.00424732	0.00879948
ENSG00000253683	AC027309.2	coiled-coil domain containing 72 (CCDC72) pseudogene	-2.00383	0.0042637	0.00883298
ENSG00000217950	NOC2LP2	NOC2 like nucleolar associated transcriptional repressor pseudogene 2 [Source:HGNC Symbol;Acc:HGNC:52286]	1.04222	0.00427696	0.00886001
ENSG00000225744	AC017002.1	novel transcript	0.784927	0.00430311	0.00891374
ENSG00000273254	AF129075.2	novel transcript, antisense to USP16	-1.42627	0.00430907	0.00892564
ENSG00000257052	AP003721.4	novel transcript	-1.34148	0.00434471	0.00899902
ENSG00000179994	SPDYE7P	speedy/RINGO cell cycle regulator family member E7, pseudogene [Source:HGNC Symbol;Acc:HGNC:35466]	-1.68522	0.00440095	0.00911414
ENSG00000117322	CR2	complement C3d receptor 2 [Source:HGNC Symbol;Acc:HGNC:2336]	0.984449	0.00441808	0.00914871
ENSG00000253123	AC091182.1	novel transcript	0.984449	0.00441808	0.00914871
ENSG00000279730	KMT5AP1	KMT5A pseudogene 1 [Source:HGNC Symbol;Acc:HGNC:30088]	2.31813	0.00444037	0.00919439
ENSG00000250934	AC016924.1	novel transcript	-1.51453	0.00444472	0.00920295
ENSG00000213080	AL354714.2	spermine synthase (SMS) pseudogene	2.45149	0.00447387	0.00926283
ENSG00000283355	AC074194.2	TEC	-1.22792	0.0044806	0.00927631
ENSG00000198353	HOXC4	homeobox C4 [Source:HGNC Symbol;Acc:HGNC:5126]	1.48986	0.0044882	0.00929158
ENSG00000280561	AL158835.3	novel transcript, antisense to C10orf137	-1.74672	0.00449476	0.0093047
ENSG00000260778	AC009065.4	novel transcript	1.31308	0.00451044	0.00933669
ENSG00000276712	MIR7111	microRNA 7111 [Source:HGNC Symbol;Acc:HGNC:50073]	1.13626	0.00451621	0.00934818
ENSG00000183625	CCR3	C-C motif chemokine receptor 3 [Source:HGNC Symbol;Acc:HGNC:1604]	1.05204	0.00454207	0.00940078
ENSG00000250543	AC110716.1	novel transcript	1.05204	0.00454207	0.00940078
ENSG00000284702	AL136115.3	novel transcript	0.996965	0.00454432	0.00940496
ENSG00000220884	MESTP1	mesoderm specific transcript pseudogene 1 [Source:HGNC Symbol;Acc:HGNC:29660]	1.10104	0.00456059	0.00943815
ENSG00000277447	AP005431.1	ribosomal protein L10 (RPL10) pseudogene	1.01884	0.00458049	0.00947887
ENSG00000155962	CLIC2	chloride intracellular channel 2 [Source:HGNC Symbol;Acc:HGNC:2063]	-1.66629	0.00459219	0.00950214
ENSG00000224839	RPL12P17	ribosomal protein L12 pseudogene 17 [Source:HGNC Symbol;Acc:HGNC:36263]	1.0544	0.0045986	0.00951491
ENSG00000224402	OR6D1P	olfactory receptor family 6 subfamily D member 1 pseudogene [Source:HGNC Symbol;Acc:HGNC:14849]	-1.20854	0.00462839	0.00957608
ENSG00000275560	AC008115.3	novel transcript	-1.65166	0.00467827	0.00967881
ENSG00000220563	PKMP3	pyruvate kinase M1/2 pseudogene 3 [Source:HGNC Symbol;Acc:HGNC:44245]	0.951767	0.00467994	0.00968177
ENSG00000214381	LINC00488	long intergenic non-protein coding RNA 488 [Source:HGNC Symbol;Acc:HGNC:32675]	-1.16448	0.00470523	0.0097336
ENSG00000115221	ITGB6	integrin subunit beta 6 [Source:HGNC Symbol;Acc:HGNC:6161]	2.37713	0.00471798	0.0097595
ENSG00000268584	AC073389.1	novel transcript, antisense to USP54	-1.46814	0.00471897	0.00976106
ENSG00000284095	AC055733.4	TEC	1.5286	0.00472285	0.0097686
ENSG00000258081	AL110292.1	novel transcript	-1.81064	0.00474868	0.00982153
ENSG00000231252	AC099792.1	novel transcript	-1.35356	0.00477245	0.0098702
ENSG00000184374	COLEC10	collectin subfamily member 10 [Source:HGNC Symbol;Acc:HGNC:2220]	1.07986	0.00477533	0.00987566
ENSG00000234921	AC006450.2	novel transcript, antisense to LHX2	1.62254	0.00480264	0.0099316
ENSG00000254244	PAICSP4	phosphoribosylaminoimidazole carboxylase, phosphoribosylaminoimidazole succinocarboxamide synthetase pseudogene 4 [Source:HGNC Symbol;Acc:HGNC:38097]	1.37413	0.00480285	0.0099316
ENSG00000285095	AC025887.2	novel transcript	-1.55983	0.00481283	0.00995173
ENSG00000261758	AC117382.2	novel transcript, antisense to STAG1	-1.44829	0.0048285	0.00998364
ENSG00000272121	AC006058.3	novel transcript	1.53663	0.00483399	0.00999449
ENSG00000147614	ATP6V0D2	ATPase H+ transporting V0 subunit d2 [Source:HGNC Symbol;Acc:HGNC:18266]	2.3126	0.00483639	0.00999896
ENSG00000204540	PSORS1C1	psoriasis susceptibility 1 candidate 1 [Source:HGNC Symbol;Acc:HGNC:17202]	1.15506	0.00485133	0.0100294
ENSG00000228208	LINC02869	long intergenic non-protein coding RNA 2869 [Source:HGNC Symbol;Acc:HGNC:32045]	-1.07731	0.00485207	0.0100304
ENSG00000136630	HLX	H2.0 like homeobox [Source:HGNC Symbol;Acc:HGNC:4978]	2.10612	0.00485509	0.0100361
ENSG00000241326	AL603962.1	novel transcript	-1.88299	0.00486289	0.0100517
ENSG00000223502	AL731537.1	novel transcript	-1.21315	0.00488594	0.0100989
ENSG00000226415	TPI1P1	triosephosphate isomerase 1 pseudogene 1 [Source:HGNC Symbol;Acc:HGNC:35449]	2.37743	0.00488624	0.010099
ENSG00000285090	AC002074.1	COL1A2 antisense RNA 1	-1.14697	0.00489988	0.0101262
ENSG00000101280	ANGPT4	angiopoietin 4 [Source:HGNC Symbol;Acc:HGNC:487]	1.44794	0.00491391	0.0101547
ENSG00000228629	AC092295.1	novel transcript, antisense to ZNF260	-1.21905	0.00492025	0.0101673
ENSG00000249238	BCL9P1	BCL9 pseudogene 1 [Source:HGNC Symbol;Acc:HGNC:51328]	-1.07849	0.00492526	0.0101726
ENSG00000159733	ZFYVE28	zinc finger FYVE-type containing 28 [Source:HGNC Symbol;Acc:HGNC:29334]	2.89293	0.00492671	0.010175
ENSG00000270553	AC011921.3	splicing factor 3B, 14 kDa subunit (SF3B14) pseudogene	-1.17911	0.00493986	0.0102017
ENSG00000187714	SLC18A3	solute carrier family 18 member A3 [Source:HGNC Symbol;Acc:HGNC:10936]	1.97531	0.0049468	0.0102155
ENSG00000264113	RN7SL784P	RNA, 7SL, cytoplasmic 784, pseudogene [Source:HGNC Symbol;Acc:HGNC:46800]	0.890328	0.00497085	0.0102647
ENSG00000254362	AC011726.2	novel transcript	1.10536	0.00497837	0.0102797
ENSG00000241313	WWTR1-AS1	WWTR1 antisense RNA 1 [Source:HGNC Symbol;Acc:HGNC:41035]	-1.21817	0.00498118	0.010285
ENSG00000130701	RBBP8NL	RBBP8 N-terminal like [Source:HGNC Symbol;Acc:HGNC:16144]	2.24962	0.00499265	0.0103082
ENSG00000131484	AC091132.1	novel transcript	-1.05897	0.00500503	0.0103332
ENSG00000073067	CYP2W1	cytochrome P450 family 2 subfamily W member 1 [Source:HGNC Symbol;Acc:HGNC:20243]	-1.7068	0.00502058	0.0103648
ENSG00000218109	KIRREL3-AS3	KIRREL3 antisense RNA 3 [Source:HGNC Symbol;Acc:HGNC:26855]	1.2158	0.00503064	0.0103851
ENSG00000080166	DCT	dopachrome tautomerase [Source:HGNC Symbol;Acc:HGNC:2709]	-1.84974	0.00504799	0.0104204
ENSG00000176716	OR10AB1P	olfactory receptor family 10 subfamily AB member 1 pseudogene [Source:HGNC Symbol;Acc:HGNC:14804]	1.10083	0.00507054	0.0104664
ENSG00000268015	AC010320.2	novel transcript, antisense to PPP2R1A	1.14963	0.00507381	0.0104726
ENSG00000226435	ANKRD18DP	ankyrin repeat domain 18D, pseudogene [Source:HGNC Symbol;Acc:HGNC:28016]	-0.985564	0.00507908	0.010483
ENSG00000236993	GAPDHP21	glyceraldehyde 3 phosphate dehydrogenase pseudogene 21 [Source:HGNC Symbol;Acc:HGNC:37773]	-2.31219	0.00508342	0.0104914
ENSG00000239719	AC004890.1	ribosomal protein L36a (RPL36A) pseudogene	1.30357	0.0050976	0.0105201
ENSG00000199273	Y_RNA	Y RNA [Source:RFAM;Acc:RF00019]	0.949566	0.00510938	0.0105439
ENSG00000147724	FAM135B	family with sequence similarity 135 member B [Source:HGNC Symbol;Acc:HGNC:28029]	-1.93886	0.00511322	0.0105513
ENSG00000134538	SLCO1B1	solute carrier organic anion transporter family member 1B1 [Source:HGNC Symbol;Acc:HGNC:10959]	-1.08191	0.00513923	0.0106045
ENSG00000276337	AC105429.1	novel transcript, sense intronic to ZCCHC14	0.961381	0.0051839	0.0106961
ENSG00000258584	FAM181A-AS1	FAM181A antisense RNA 1 [Source:HGNC Symbol;Acc:HGNC:20133]	-2.52954	0.00520057	0.01073
ENSG00000237211	SETP4	SET pseudogene 4 [Source:HGNC Symbol;Acc:HGNC:42923]	1.1428	0.00520694	0.0107426
ENSG00000198576	ARC	activity regulated cytoskeleton associated protein [Source:HGNC Symbol;Acc:HGNC:648]	1.98227	0.00521221	0.0107529
ENSG00000231652	AL590428.1	novel transcript	-1.60917	0.00521964	0.0107677
ENSG00000120217	CD274	CD274 molecule [Source:HGNC Symbol;Acc:HGNC:17635]	3.40161	0.00524323	0.0108159
ENSG00000146070	PLA2G7	phospholipase A2 group VII [Source:HGNC Symbol;Acc:HGNC:9040]	1.7889	0.00524683	0.0108227
ENSG00000239280	AC108693.1	pseudogene similar to part of dihydrolipoamide branched chain transacylase E2 DBT	1.44539	0.00524973	0.0108282
ENSG00000207047	SNORD51	small nucleolar RNA, C/D box 51 [Source:HGNC Symbol;Acc:HGNC:10201]	1.11684	0.00525581	0.0108402
ENSG00000284250	MIR6516	microRNA 6516 [Source:HGNC Symbol;Acc:HGNC:50233]	0.671504	0.00528198	0.0108936
ENSG00000248780	ARL4AP2	ADP ribosylation factor like GTPase 4A pseudogene 2 [Source:HGNC Symbol;Acc:HGNC:32379]	-2.0014	0.00529247	0.0109147
ENSG00000280381	AC026362.2	novel transcript	1.43006	0.00531708	0.0109649
ENSG00000155011	DKK2	dickkopf WNT signaling pathway inhibitor 2 [Source:HGNC Symbol;Acc:HGNC:2892]	1.84647	0.00532919	0.0109894
ENSG00000246422	DIAPH1-AS1	DIAPH1 antisense RNA 1 [Source:HGNC Symbol;Acc:HGNC:40177]	0.919957	0.00533951	0.011009
ENSG00000257904	AL133372.3	novel transcript, antisense to PRKD1	0.919957	0.00533951	0.011009
ENSG00000270210	AC104695.2	novel transcript	0.919957	0.00533951	0.011009
ENSG00000206597	SNORA57	small nucleolar RNA, H/ACA box 57 [Source:HGNC Symbol;Acc:HGNC:32651]	1.74736	0.00536241	0.0110557
ENSG00000186790	FOXE3	forkhead box E3 [Source:HGNC Symbol;Acc:HGNC:3808]	1.50104	0.00539249	0.0111171
ENSG00000225093	RPL3P7	ribosomal protein L3 pseudogene 7 [Source:HGNC Symbol;Acc:HGNC:36797]	0.879958	0.0053931	0.0111178
ENSG00000247498	GPRC5D-AS1	GPRC5D and HEBP1 antisense RNA 1 [Source:HGNC Symbol;Acc:HGNC:53599]	-1.73067	0.00541457	0.0111615
ENSG00000253133	AC009630.1	novel transcript, antisense to AGPAT6 and GINS4	-1.04672	0.00541929	0.0111707
ENSG00000218690	H2AC10P	H2A clustered histone 10, pseudogene [Source:HGNC Symbol;Acc:HGNC:4732]	1.10642	0.00542595	0.0111839
ENSG00000128482	RNF112	ring finger protein 112 [Source:HGNC Symbol;Acc:HGNC:12968]	0.976238	0.00543179	0.0111954
ENSG00000166823	MESP1	mesoderm posterior bHLH transcription factor 1 [Source:HGNC Symbol;Acc:HGNC:29658]	1.54975	0.00543535	0.0112021
ENSG00000236567	TCF3P1	transcription factor 3 pseudogene 1 [Source:HGNC Symbol;Acc:HGNC:49742]	-1.18369	0.00544685	0.0112253
ENSG00000276380	UBE2NL	ubiquitin conjugating enzyme E2 N like (gene/pseudogene) [Source:HGNC Symbol;Acc:HGNC:31710]	1.16159	0.0054755	0.0112838
ENSG00000168830	HTR1E	5-hydroxytryptamine receptor 1E [Source:HGNC Symbol;Acc:HGNC:5291]	-2.45762	0.00548194	0.0112965
ENSG00000153064	BANK1	B cell scaffold protein with ankyrin repeats 1 [Source:HGNC Symbol;Acc:HGNC:18233]	1.04388	0.00549153	0.0113157
ENSG00000185203	WASIR1	WASH and IL9R antisense RNA 1 [Source:HGNC Symbol;Acc:HGNC:38513]	-1.15215	0.00549487	0.011322
ENSG00000070886	EPHA8	EPH receptor A8 [Source:HGNC Symbol;Acc:HGNC:3391]	1.75204	0.00549519	0.0113221
ENSG00000099960	SLC7A4	solute carrier family 7 member 4 [Source:HGNC Symbol;Acc:HGNC:11062]	-0.91575	0.00550791	0.0113478
ENSG00000196954	CASP4	caspase 4 [Source:HGNC Symbol;Acc:HGNC:1505]	3.59581	0.00553233	0.0113975
ENSG00000280721	LINC01943	long intergenic non-protein coding RNA 1943 [Source:HGNC Symbol;Acc:HGNC:52767]	2.129	0.00553532	0.0114031
ENSG00000265043	AC068418.2	novel transcript	-0.952483	0.00555326	0.0114395
ENSG00000204584	AC027801.1	novel transcript, antisense to TAC4	-1.09383	0.00556017	0.0114532
ENSG00000222790	RNU4-14P	RNA, U4 small nuclear 14, pseudogene [Source:HGNC Symbol;Acc:HGNC:46950]	0.925467	0.00559625	0.0115246
ENSG00000226945	AC098935.1	ribosomal protein L13a (RPL13A) pseudogene	1.4576	0.00559576	0.0115246
ENSG00000237457	LINC01351	long intergenic non-protein coding RNA 1351 [Source:HGNC Symbol;Acc:HGNC:50577]	0.925467	0.00559625	0.0115246
ENSG00000266242	GRAMD4P7	GRAM domain containing 4 pseudogene 7 [Source:HGNC Symbol;Acc:HGNC:49142]	0.925467	0.00559625	0.0115246
ENSG00000271853	AL162258.1	novel transcript	-2.27987	0.00559658	0.0115247
ENSG00000136235	GPNMB	glycoprotein nmb [Source:HGNC Symbol;Acc:HGNC:4462]	-2.23806	0.00560573	0.011543
ENSG00000225028	AC096541.1	novel transcript	-1.27976	0.00562131	0.0115745
ENSG00000162520	SYNC	syncoilin, intermediate filament protein [Source:HGNC Symbol;Acc:HGNC:28897]	-2.00247	0.00563708	0.0116064
ENSG00000225442	MPRIP-AS1	MPRIP antisense RNA 1 [Source:HGNC Symbol;Acc:HGNC:41263]	0.937203	0.00565112	0.0116341
ENSG00000256315	AP000462.2	novel transcript	0.937203	0.00565112	0.0116341
ENSG00000233493	TMEM238	transmembrane protein 238 [Source:HGNC Symbol;Acc:HGNC:40042]	0.804369	0.00565398	0.0116395
ENSG00000187556	NANOS3	nanos C2HC-type zinc finger 3 [Source:HGNC Symbol;Acc:HGNC:22048]	-0.953645	0.00566217	0.0116557
ENSG00000277858	H2AB2	H2A.B variant histone 2 [Source:HGNC Symbol;Acc:HGNC:18298]	1.39065	0.00567521	0.011682
ENSG00000262899	AC004232.1	novel transcript	2.14056	0.00570756	0.011748
ENSG00000256633	PDE2A-AS2	PDE2A antisense RNA 2 [Source:HGNC Symbol;Acc:HGNC:40434]	1.22043	0.00574228	0.0118189
ENSG00000262482	AC004034.1	novel transcript, antisense to FLYWCH1	-1.14924	0.00576974	0.0118748
ENSG00000170439	METTL7B	methyltransferase like 7B [Source:HGNC Symbol;Acc:HGNC:28276]	-2.3607	0.00577026	0.0118753
ENSG00000275799	AP001059.1	novel transcript	1.58392	0.00577823	0.0118911
ENSG00000258316	KLF17P1	Kruppel like factor 17 pseudogene 1 [Source:HGNC Symbol;Acc:HGNC:41521]	-1.22696	0.00578484	0.0119041
ENSG00000267644	AC061975.7	novel transcript	-1.30606	0.00580701	0.0119492
ENSG00000236841	AC007750.1	novel transcript	-0.891341	0.00584832	0.012033
ENSG00000239219	AC008040.1	novel transcript, antisense to SEC62	-1.38685	0.00585809	0.0120525
ENSG00000151702	FLI1	Fli-1 proto-oncogene, ETS transcription factor [Source:HGNC Symbol;Acc:HGNC:3749]	3.99278	0.00587937	0.0120957
ENSG00000204941	PSG5	pregnancy specific beta-1-glycoprotein 5 [Source:HGNC Symbol;Acc:HGNC:9522]	1.0392	0.00588145	0.0120993
ENSG00000280367	AP002364.1	novel transcript	-1.09168	0.00589844	0.0121331
ENSG00000215160	OR7E122P	olfactory receptor family 7 subfamily E member 122 pseudogene [Source:HGNC Symbol;Acc:HGNC:15050]	-1.7801	0.00597809	0.0122963
ENSG00000213082	PPP1R14BP2	protein phosphatase 1 regulatory inhibitor subunit 14B pseudogene 2 [Source:HGNC Symbol;Acc:HGNC:16329]	0.984997	0.00599046	0.0123203
ENSG00000280061	AC011504.1	TEC	-2.09069	0.00599025	0.0123203
ENSG00000280205	AC009716.2	TEC	-1.07855	0.00599065	0.0123203
ENSG00000120088	CRHR1	corticotropin releasing hormone receptor 1 [Source:HGNC Symbol;Acc:HGNC:2357]	-2.05145	0.00599532	0.0123293
ENSG00000261336	EIF4BP5	eukaryotic translation initiation factor 4B pseudogene 5 [Source:HGNC Symbol;Acc:HGNC:37938]	0.958864	0.00599824	0.0123347
ENSG00000132164	SLC6A11	solute carrier family 6 member 11 [Source:HGNC Symbol;Acc:HGNC:11044]	1.13777	0.00600018	0.0123381
ENSG00000011083	SLC6A7	solute carrier family 6 member 7 [Source:HGNC Symbol;Acc:HGNC:11054]	0.98672	0.00602852	0.0123957
ENSG00000224219	SEC61GP1	SEC61G pseudogene 1 [Source:HGNC Symbol;Acc:HGNC:54783]	0.932856	0.00603104	0.0123997
ENSG00000267316	AC090409.2	novel transcript	0.932856	0.00603104	0.0123997
ENSG00000201998	SNORA23	small nucleolar RNA, H/ACA box 23 [Source:HGNC Symbol;Acc:HGNC:32613]	1.10855	0.00604456	0.0124269
ENSG00000125813	PAX1	paired box 1 [Source:HGNC Symbol;Acc:HGNC:8615]	2.7145	0.00605319	0.012444
ENSG00000267758	AC099811.4	novel transcript	-1.07628	0.00605441	0.0124459
ENSG00000143340	FAM163A	family with sequence similarity 163 member A [Source:HGNC Symbol;Acc:HGNC:28274]	1.54738	0.00605946	0.0124557
ENSG00000106018	VIPR2	vasoactive intestinal peptide receptor 2 [Source:HGNC Symbol;Acc:HGNC:12695]	1.35358	0.00606182	0.0124599
ENSG00000073861	TBX21	T-box transcription factor 21 [Source:HGNC Symbol;Acc:HGNC:11599]	0.973727	0.00606866	0.0124684
ENSG00000224825	RORB-AS1	RORB antisense RNA 1 [Source:HGNC Symbol;Acc:HGNC:49803]	0.973727	0.00606866	0.0124684
ENSG00000225123	AL139008.1	novel pseudogene	0.973727	0.00606866	0.0124684
ENSG00000227947	LINC01738	long intergenic non-protein coding RNA 1738 [Source:HGNC Symbol;Acc:HGNC:52526]	0.973727	0.00606866	0.0124684
ENSG00000243813	AC078857.1	zinc finger protein pseudogene	0.973727	0.00606866	0.0124684
ENSG00000257294	AC080011.1	novel transcript	0.973727	0.00606866	0.0124684
ENSG00000258096	AC025031.2	novel transcript, antisense to SLC38A2	0.973727	0.00606866	0.0124684
ENSG00000260165	AC105036.2	microtubule associated serine/threonine kinase 2 (MAST2) pseudogene	0.973727	0.00606866	0.0124684
ENSG00000273471	AC112229.4	novel transcript	1.81144	0.00606805	0.0124684
ENSG00000269502	DMRTC1	DMRT like family C1 [Source:HGNC Symbol;Acc:HGNC:13910]	-1.43054	0.00607089	0.0124724
ENSG00000236111	AL603882.1	ribosomal protein L6 (RPL6) pseudogene	0.998183	0.00610811	0.0125482
ENSG00000213272	RPL7AP9	ribosomal protein L7a pseudogene 9 [Source:HGNC Symbol;Acc:HGNC:32398]	1.1572	0.00610984	0.0125512
ENSG00000257126	FOXG1-AS1	FOXG1 antisense RNA 1 [Source:HGNC Symbol;Acc:HGNC:50663]	1.1349	0.00612514	0.0125814
ENSG00000276533	AC018926.2	novel transcript, sense intronic to RAB27A	1.1349	0.00612514	0.0125814
ENSG00000185955	C7orf61	chromosome 7 open reading frame 61 [Source:HGNC Symbol;Acc:HGNC:22135]	1.98391	0.00614631	0.0126236
ENSG00000231416	AL358472.1	ribosomal protein L34 (RPL34) pseudogene	1.06789	0.00617308	0.0126773
ENSG00000254705	AP000722.1	novel transcript	1.06789	0.00617308	0.0126773
ENSG00000224058	AC006509.1	novel pseudogene	1.06984	0.00619237	0.0127163
ENSG00000214629	RPSAP6	ribosomal protein SA pseudogene 6 [Source:HGNC Symbol;Acc:HGNC:31458]	0.986411	0.00619457	0.0127202
ENSG00000213051	RPL5P5	ribosomal protein L5 pseudogene 5 [Source:HGNC Symbol;Acc:HGNC:35564]	1.07815	0.00621277	0.0127569
ENSG00000284196	AL158064.1	novel transcript	1.58034	0.00626182	0.012857
ENSG00000072182	ASIC4	acid sensing ion channel subunit family member 4 [Source:HGNC Symbol;Acc:HGNC:21263]	1.24194	0.00626695	0.0128669
ENSG00000109684	CLNK	cytokine dependent hematopoietic cell linker [Source:HGNC Symbol;Acc:HGNC:17438]	-0.939734	0.00627815	0.0128893
ENSG00000226056	MTND4P32	MT-ND4 pseudogene 32 [Source:HGNC Symbol;Acc:HGNC:42219]	0.950103	0.00630892	0.0129518
ENSG00000164756	SLC30A8	solute carrier family 30 member 8 [Source:HGNC Symbol;Acc:HGNC:20303]	-1.34811	0.00633252	0.0129996
ENSG00000278126	AC139768.1	novel transcript	-1.8816	0.00634635	0.0130274
ENSG00000269421	AC011503.3	zinc finger protein 92 pseudogene 3	-1.91792	0.00636122	0.0130572
ENSG00000161911	TREML1	triggering receptor expressed on myeloid cells like 1 [Source:HGNC Symbol;Acc:HGNC:20434]	-1.13498	0.00637035	0.0130753
ENSG00000183439	TRIM61	tripartite motif containing 61 [Source:HGNC Symbol;Acc:HGNC:24339]	-3.19393	0.00637159	0.0130772
ENSG00000141448	GATA6	GATA binding protein 6 [Source:HGNC Symbol;Acc:HGNC:4174]	2.60938	0.00641791	0.0131716
ENSG00000203877	RIPPLY2	ripply transcriptional repressor 2 [Source:HGNC Symbol;Acc:HGNC:21390]	1.09155	0.00642429	0.0131841
ENSG00000225194	LINC00092	long intergenic non-protein coding RNA 92 [Source:HGNC Symbol;Acc:HGNC:31408]	-1.54962	0.006436	0.0132075
ENSG00000249014	HMGN2P4	high mobility group nucleosomal binding domain 2 pseudogene 4 [Source:HGNC Symbol;Acc:HGNC:33567]	1.2382	0.00643949	0.013214
ENSG00000227028	SLC8A1-AS1	SLC8A1 antisense RNA 1 [Source:HGNC Symbol;Acc:HGNC:44102]	2.17825	0.00645765	0.0132506
ENSG00000234617	SNRK-AS1	SNRK antisense RNA 1 [Source:HGNC Symbol;Acc:HGNC:41269]	-2.00925	0.00650278	0.0133425
ENSG00000092529	CAPN3	calpain 3 [Source:HGNC Symbol;Acc:HGNC:1480]	-3.08417	0.00651609	0.0133692
ENSG00000254631	AP001372.1	novel transcript, antisense to PGM2L1	-0.826594	0.0065222	0.013381
ENSG00000273073	AC073869.1	novel transcript	1.10631	0.00658531	0.0135099
ENSG00000276524	AC010999.2	novel transcript	-0.952424	0.00658594	0.0135105
ENSG00000227586	RPS26P39	ribosomal protein S26 pseudogene 39 [Source:HGNC Symbol;Acc:HGNC:36958]	0.685601	0.00659865	0.0135359
ENSG00000204136	GGTA1	glycoprotein alpha-galactosyltransferase 1 (inactive) [Source:HGNC Symbol;Acc:HGNC:4253]	1.33208	0.00660222	0.0135425
ENSG00000223711	AC069213.1	novel transcript	-1.08247	0.00661321	0.0135644
ENSG00000252483	RNU6-1178P	RNA, U6 small nuclear 1178, pseudogene [Source:HGNC Symbol;Acc:HGNC:48141]	1.11745	0.00662791	0.0135939
ENSG00000264215	AC126365.1	novel transcript	0.990345	0.00663729	0.0136125
ENSG00000227352	ARHGEF7-AS1	ARHGEF7 antisense RNA 1 [Source:HGNC Symbol;Acc:HGNC:39816]	0.986627	0.00665034	0.0136379
ENSG00000227591	HSD11B1-AS1	HSD11B1 antisense RNA 1 [Source:HGNC Symbol;Acc:HGNC:54053]	0.986627	0.00665034	0.0136379
ENSG00000111291	GPRC5D	G protein-coupled receptor class C group 5 member D [Source:HGNC Symbol;Acc:HGNC:13310]	-1.60387	0.00665119	0.013639
ENSG00000232456	AL355994.2	pseudogene similar to part of novel protein FLJ36766	1.298	0.00667359	0.0136835
ENSG00000250324	MRPL22P1	mitochondrial ribosomal protein L22 pseudogene 1 [Source:HGNC Symbol;Acc:HGNC:29700]	-0.827968	0.0066787	0.0136927
ENSG00000281156	MIR3651	microRNA 3651 [Source:HGNC Symbol;Acc:HGNC:38897]	-0.827968	0.0066787	0.0136927
ENSG00000233328	PFN1P1	profilin 1 pseudogene 1 [Source:HGNC Symbol;Acc:HGNC:42989]	1.68989	0.00669852	0.0137326
ENSG00000284541	MIR4517	microRNA 4517 [Source:HGNC Symbol;Acc:HGNC:41878]	0.79984	0.0067187	0.0137733
ENSG00000275665	AC006449.3	novel transcript, antisense to MLLT6	1.60332	0.00673152	0.0137989
ENSG00000177757	FAM87B	family with sequence similarity 87 member B [Source:HGNC Symbol;Acc:HGNC:32236]	-1.81445	0.00673202	0.0137992
ENSG00000224128	LINC01248	long intergenic non-protein coding RNA 1248 [Source:HGNC Symbol;Acc:HGNC:49842]	-1.57749	0.00673607	0.0138069
ENSG00000254811	AP002001.1	zinc finger protein family pseudogene	1.12365	0.00674093	0.0138161
ENSG00000276846	AC016590.3	novel transcript, antisense to HKR1	-0.993816	0.00674187	0.0138174
ENSG00000275834	AC084368.1	small EDRK-rich factor 2 (SERF2) pseudogene	1.34495	0.00674419	0.0138215
ENSG00000213261	EEF1B2P6	eukaryotic translation elongation factor 1 beta 2 pseudogene 6 [Source:HGNC Symbol;Acc:HGNC:51453]	1.62162	0.00675287	0.0138386
ENSG00000234287	AC099560.2	ribosomal protein S27 (RPS27) pseudogene	-2.0516	0.00679364	0.0139214
ENSG00000163817	SLC6A20	solute carrier family 6 member 20 [Source:HGNC Symbol;Acc:HGNC:30927]	1.26338	0.00681236	0.0139591
ENSG00000236498	AC107081.1	novel transcript	0.907021	0.00681301	0.0139597
ENSG00000278341	AC138028.6	novel transcript, antisense to CTU2	1.38769	0.00683049	0.0139942
ENSG00000267342	AC087289.2	novel transcript, antisense to MRPL38	-0.933498	0.00686513	0.0140645
ENSG00000279951	AL138688.2	TEC	1.34229	0.0068727	0.0140793
ENSG00000261915	AC026954.2	novel protein	-2.31393	0.00687736	0.0140881
ENSG00000132622	HSPA12B	heat shock protein family A (Hsp70) member 12B [Source:HGNC Symbol;Acc:HGNC:16193]	1.18397	0.00688345	0.0140999
ENSG00000162069	BICDL2	BICD family like cargo adaptor 2 [Source:HGNC Symbol;Acc:HGNC:33584]	2.05766	0.00692327	0.0141808
ENSG00000242791	AC117395.1	novel transcript	-1.39325	0.00692652	0.0141867
ENSG00000182674	KCNB2	potassium voltage-gated channel subfamily B member 2 [Source:HGNC Symbol;Acc:HGNC:6232]	-1.29644	0.006938	0.0142095
ENSG00000259727	AC103740.2	novel transcript	1.86096	0.00696901	0.0142723
ENSG00000088726	TMEM40	transmembrane protein 40 [Source:HGNC Symbol;Acc:HGNC:25620]	2.26992	0.00697537	0.0142847
ENSG00000189108	IL1RAPL2	interleukin 1 receptor accessory protein like 2 [Source:HGNC Symbol;Acc:HGNC:5997]	-1.08229	0.00698881	0.0143115
ENSG00000279190	AC007656.3	novel transcript	-1.12875	0.00699254	0.0143184
ENSG00000268257	AIRN	antisense of IGF2R non-protein coding RNA [Source:HGNC Symbol;Acc:HGNC:34515]	-1.15478	0.00701787	0.0143696
ENSG00000244926	ALKBH3-AS1	ALKBH3 antisense RNA 1 [Source:HGNC Symbol;Acc:HGNC:48670]	-0.78349	0.00704474	0.0144239
ENSG00000175773	ZBTB44-DT	ZBTB44 divergent transcript [Source:HGNC Symbol;Acc:HGNC:54265]	-1.47338	0.00704834	0.0144305
ENSG00000198671	AC135895.1	novel transcript, antisense to WIF1	0.634565	0.00705328	0.0144399
ENSG00000271332	ATP5MGP8	ATP synthase membrane subunit g pseudogene 8 [Source:HGNC Symbol;Acc:HGNC:38170]	1.29982	0.00707178	0.0144771
ENSG00000224452	RSL24D1P6	ribosomal L24 domain containing 1 pseudogene 6 [Source:HGNC Symbol;Acc:HGNC:37876]	-1.19686	0.00711951	0.0145741
ENSG00000142910	TINAGL1	tubulointerstitial nephritis antigen like 1 [Source:HGNC Symbol;Acc:HGNC:19168]	3.31922	0.00712232	0.0145791
ENSG00000273580	AC087072.1	zinc finger protein 383 (ZNF383) pseudogene	-0.83198	0.00713315	0.0146006
ENSG00000141506	PIK3R5	phosphoinositide-3-kinase regulatory subunit 5 [Source:HGNC Symbol;Acc:HGNC:30035]	1.31084	0.00716421	0.0146634
ENSG00000236047	RPL13AP12	ribosomal protein L13a pseudogene 12 [Source:HGNC Symbol;Acc:HGNC:35673]	0.886299	0.00716928	0.0146731
ENSG00000126231	PROZ	protein Z, vitamin K dependent plasma glycoprotein [Source:HGNC Symbol;Acc:HGNC:9460]	1.30926	0.00724643	0.0148303
ENSG00000260714	AC133552.1	thyroid hormone receptor interactor 11 (TRIP11) pseudogene	-1.85335	0.00724907	0.0148349
ENSG00000272789	AC010976.2	novel transcript, antisense to MYO7B	-0.846202	0.00727649	0.0148903
ENSG00000246792	AC106038.1	novel transcript	-1.44841	0.00730643	0.0149501
ENSG00000283913	AL512662.1	novel transcript	-1.56913	0.00730635	0.0149501
ENSG00000280336	AC244517.12	novel transcript	-1.09745	0.00731413	0.0149651
ENSG00000197353	LYPD2	LY6/PLAUR domain containing 2 [Source:HGNC Symbol;Acc:HGNC:25215]	1.19885	0.00731912	0.0149746
ENSG00000251571	DDX3P3	DEAD-box helicase 3 pseudogene 3 [Source:HGNC Symbol;Acc:HGNC:42173]	-0.840799	0.00733045	0.014997
ENSG00000242208	RPL5P29	ribosomal protein L5 pseudogene 29 [Source:HGNC Symbol;Acc:HGNC:36335]	1.82025	0.00733449	0.0150046
ENSG00000255160	AC009652.1	novel transcript	-1.08423	0.00734037	0.0150159
ENSG00000231165	TRBV26OR9-2	T cell receptor beta variable 26/OR9-2 (pseudogene) [Source:HGNC Symbol;Acc:HGNC:15485]	-1.26042	0.00735641	0.0150479
ENSG00000154102	C16orf74	chromosome 16 open reading frame 74 [Source:HGNC Symbol;Acc:HGNC:23362]	2.41505	0.00739278	0.0151216
ENSG00000125533	BHLHE23	basic helix-loop-helix family member e23 [Source:HGNC Symbol;Acc:HGNC:16093]	0.684343	0.007417	0.0151659
ENSG00000176754	LINC00303	long intergenic non-protein coding RNA 303 [Source:HGNC Symbol;Acc:HGNC:26865]	0.684343	0.007417	0.0151659
ENSG00000223866	AC002486.1	pseudogene similar to part of pituitary tumor-transforming 1 PTTG1	0.684343	0.007417	0.0151659
ENSG00000226709	FGF12-AS3	FGF12 antisense RNA 3 [Source:HGNC Symbol;Acc:HGNC:40236]	0.684343	0.007417	0.0151659
ENSG00000231227	AC006450.1	novel transcript	0.684343	0.007417	0.0151659
ENSG00000258373	SLC25A3P2	solute carrier family 25 member 3 pseudogene 2 [Source:HGNC Symbol;Acc:HGNC:43784]	0.684343	0.007417	0.0151659
ENSG00000259280	AC018563.1	novel transcript	0.684343	0.007417	0.0151659
ENSG00000204464	C1orf195	chromosome 1 open reading frame 195 [Source:HGNC Symbol;Acc:HGNC:32332]	-0.83444	0.00742353	0.0151785
ENSG00000140090	SLC24A4	solute carrier family 24 member 4 [Source:HGNC Symbol;Acc:HGNC:10978]	1.73298	0.00742425	0.0151792
ENSG00000122548	KIAA0087	KIAA0087 lncRNA [Source:HGNC Symbol;Acc:HGNC:22191]	-3.06186	0.00743782	0.0152062
ENSG00000270236	AL162730.1	adenylate kinase 3 (AK3) pseudogene	1.06013	0.00748383	0.015298
ENSG00000227256	MIS18A-AS1	MIS18A antisense RNA 1 [Source:HGNC Symbol;Acc:HGNC:40106]	-1.12444	0.00748887	0.0153068
ENSG00000275645	AC068338.3	novel transcript, antisense to NEIL1	-1.46072	0.00750753	0.0153442
ENSG00000258903	AL390816.2	novel transcript	0.839474	0.00751866	0.0153662
ENSG00000279417	AC019322.4	novel transcript	-2.71214	0.00752131	0.0153709
ENSG00000128917	DLL4	delta like canonical Notch ligand 4 [Source:HGNC Symbol;Acc:HGNC:2910]	1.98071	0.00753626	0.0154007
ENSG00000226306	NPY6R	neuropeptide Y receptor Y6 (pseudogene) [Source:HGNC Symbol;Acc:HGNC:7959]	-1.86138	0.00755322	0.0154345
ENSG00000171747	LGALS4	galectin 4 [Source:HGNC Symbol;Acc:HGNC:6565]	-1.87924	0.00755783	0.0154425
ENSG00000240376	AC010343.1	ribosomal protein S8 (RPS8) pseudogene	1.62363	0.00755764	0.0154425
ENSG00000226291	AC091729.2	novel transcript	-0.835814	0.00758302	0.0154916
ENSG00000230731	AL589745.1	novel transcript	-0.835814	0.00758302	0.0154916
ENSG00000280135	AL096816.1	TEC	-0.835814	0.00758302	0.0154916
ENSG00000161405	IKZF3	IKAROS family zinc finger 3 [Source:HGNC Symbol;Acc:HGNC:13178]	1.71636	0.00761529	0.015556
ENSG00000238221	AL139095.4	novel transcript	-1.00191	0.00766761	0.0156621
ENSG00000188393	CLEC2A	C-type lectin domain family 2 member A [Source:HGNC Symbol;Acc:HGNC:24191]	-1.18051	0.00767761	0.0156818
ENSG00000267113	AF038458.1	LYR motif containing 2 (LYRM2) pseudogene	0.805584	0.00769733	0.0157213
ENSG00000113196	HAND1	heart and neural crest derivatives expressed 1 [Source:HGNC Symbol;Acc:HGNC:4807]	1.18645	0.00770535	0.0157369
ENSG00000237842	SMU1P1	SMU1 pseudogene 1 [Source:HGNC Symbol;Acc:HGNC:54527]	1.93098	0.00772524	0.0157768
ENSG00000184811	TRARG1	trafficking regulator of GLUT4 (SLC2A4) 1 [Source:HGNC Symbol;Acc:HGNC:29592]	-1.73663	0.00772717	0.0157799
ENSG00000166396	SERPINB7	serpin family B member 7 [Source:HGNC Symbol;Acc:HGNC:13902]	2.64194	0.00772899	0.0157829
ENSG00000196970	NXF4	nuclear RNA export factor 4 pseudogene [Source:HGNC Symbol;Acc:HGNC:8074]	-1.19736	0.0077529	0.0158301
ENSG00000260838	AC022893.2	novel transcript	-1.66847	0.00783071	0.0159882
ENSG00000152784	PRDM8	PR/SET domain 8 [Source:HGNC Symbol;Acc:HGNC:13993]	0.979608	0.00784757	0.0160219
ENSG00000226088	HHLA3-AS1	HHLA3 antisense RNA 1 [Source:HGNC Symbol;Acc:HGNC:40277]	-1.44348	0.00789541	0.0161187
ENSG00000249267	LINC00939	long intergenic non-protein coding RNA 939 [Source:HGNC Symbol;Acc:HGNC:48631]	-2.89164	0.00790231	0.016132
ENSG00000144035	NAT8	N-acetyltransferase 8 (putative) [Source:HGNC Symbol;Acc:HGNC:18069]	-1.04623	0.00793092	0.0161896
ENSG00000115194	SLC30A3	solute carrier family 30 member 3 [Source:HGNC Symbol;Acc:HGNC:11014]	2.22961	0.00793949	0.0162063
ENSG00000255027	AP000842.2	novel transcript, antisense to DDX25	-1.73391	0.00794485	0.0162165
ENSG00000224307	AL161785.1	novel transcript	-1.24546	0.00794873	0.0162236
ENSG00000279825	AC003957.1	novel transcript	1.8686	0.00795428	0.0162341
ENSG00000017427	IGF1	insulin like growth factor 1 [Source:HGNC Symbol;Acc:HGNC:5464]	2.68618	0.007955	0.0162348
ENSG00000233189	RPL12P29	ribosomal protein L12 pseudogene 29 [Source:HGNC Symbol;Acc:HGNC:35791]	-0.940799	0.0079923	0.0163101
ENSG00000235813	AL672032.1	novel transcript	-1.08503	0.00800848	0.0163423
ENSG00000280333	AC090617.9	novel transcript	1.01578	0.00801028	0.0163452
ENSG00000267205	AC005954.2	novel transcript, antisense to APBA3	1.02481	0.00802637	0.0163772
ENSG00000244171	PBX2P1	PBX homeobox 2 pseudogene 1 [Source:HGNC Symbol;Acc:HGNC:8635]	1.88727	0.00802814	0.01638
ENSG00000181333	HEPHL1	hephaestin like 1 [Source:HGNC Symbol;Acc:HGNC:30477]	-1.69246	0.0080311	0.0163853
ENSG00000229195	AC009495.1	novel transcript	-0.839826	0.00804467	0.0164113
ENSG00000267144	AC067968.2	novel transcript	-0.839826	0.00804467	0.0164113
ENSG00000250072	SH3TC2-DT	SH3TC2 divergent transcript [Source:HGNC Symbol;Acc:HGNC:52905]	-2.09589	0.00807263	0.0164635
ENSG00000129317	PUS7L	pseudouridine synthase 7 like [Source:HGNC Symbol;Acc:HGNC:25276]	-4.55695	0.00808565	0.0164885
ENSG00000233411	AL359962.1	novel transcript	-1.08526	0.00809467	0.0165061
ENSG00000188801	ZNF322P1	zinc finger protein 322 pseudogene 1 [Source:HGNC Symbol;Acc:HGNC:14003]	1.2855	0.00809552	0.016507
ENSG00000264558	AC015674.1	novel transcript, antisense to KPNB1	-2.58098	0.00811299	0.0165418
ENSG00000184302	SIX6	SIX homeobox 6 [Source:HGNC Symbol;Acc:HGNC:10892]	1.2315	0.00811798	0.0165512
ENSG00000265190	ANXA8	annexin A8 [Source:HGNC Symbol;Acc:HGNC:546]	1.52544	0.00812504	0.0165639
ENSG00000213068	AL451050.1	ribosomal protein S17 (RPS17) pseudogene	-1.85726	0.00812652	0.0165655
ENSG00000274092	AC106739.1	novel transcript, antisense to IL4R	2.27011	0.00812664	0.0165655
ENSG00000258461	AC012651.1	novel transcript	-1.67605	0.00813835	0.0165886
ENSG00000188037	CLCN1	chloride voltage-gated channel 1 [Source:HGNC Symbol;Acc:HGNC:2019]	1.84798	0.00814289	0.016597
ENSG00000241202	ZIC4-AS1	ZIC4 antisense RNA 1 [Source:HGNC Symbol;Acc:HGNC:40920]	-1.50802	0.00814396	0.0165984
ENSG00000184507	NUTM1	NUT midline carcinoma family member 1 [Source:HGNC Symbol;Acc:HGNC:29919]	-1.02658	0.00818218	0.0166747
ENSG00000256552	AC092745.2	ribosomal protein S24 (RPS24) pseudogene	-1.60228	0.00818738	0.0166845
ENSG00000204930	FAM221B	family with sequence similarity 221 member B [Source:HGNC Symbol;Acc:HGNC:30762]	-1.56961	0.00819849	0.0167063
ENSG00000280665	AL513210.2	TEC	-0.942375	0.00821196	0.0167329
ENSG00000246225	AC006299.1	novel transcript, antisense to SVIP	-0.910275	0.00824753	0.0168046
ENSG00000223963	THAP12P8	THAP domain containing 12 pseudogene 8 [Source:HGNC Symbol;Acc:HGNC:39572]	-0.947994	0.00828627	0.0168827
ENSG00000144407	PTH2R	parathyroid hormone 2 receptor [Source:HGNC Symbol;Acc:HGNC:9609]	1.01864	0.00829945	0.0169079
ENSG00000273855	AC020658.5	novel transcript, sense intronic to PLCB2	1.01864	0.00829945	0.0169079
ENSG00000201616	RNU1-91P	RNA, U1 small nuclear 91, pseudogene [Source:HGNC Symbol;Acc:HGNC:48433]	1.01763	0.00836127	0.017033
ENSG00000213304	AC008481.2	ribosomal protein L18a (RPL18A) pseudogene	-1.42203	0.00838137	0.0170722
ENSG00000229422	AL512625.2	novel transcript	-2.02188	0.00841701	0.017144
ENSG00000234690	EPCAM-DT	EPCAM divergent transcript [Source:HGNC Symbol;Acc:HGNC:52639]	-1.12519	0.00841791	0.017145
ENSG00000198225	FKBP1C	FKBP prolyl isomerase 1C [Source:HGNC Symbol;Acc:HGNC:21376]	1.72805	0.00841863	0.0171456
ENSG00000231579	RPL7P21	ribosomal protein L7 pseudogene 21 [Source:HGNC Symbol;Acc:HGNC:36762]	1.80892	0.00842417	0.0171561
ENSG00000253092	AC092960.2		-1.26726	0.00844003	0.0171875
ENSG00000225210	DUXAP9	double homeobox A pseudogene 9 [Source:HGNC Symbol;Acc:HGNC:32188]	-0.993807	0.0084406	0.0171878
ENSG00000228872	CSP1	CS pseudogene 1 [Source:HGNC Symbol;Acc:HGNC:54777]	1.26602	0.00844603	0.017198
ENSG00000259367	AC087286.2	novel transcript, antisense to AKAP13	-1.4275	0.00849581	0.0172986
ENSG00000167634	NLRP7	NLR family pyrin domain containing 7 [Source:HGNC Symbol;Acc:HGNC:22947]	-1.17321	0.00850692	0.0173203
ENSG00000249465	RBMXP4	RBMX pseudogene 4 [Source:HGNC Symbol;Acc:HGNC:34028]	-1.28851	0.00851531	0.0173366
ENSG00000169313	P2RY12	purinergic receptor P2Y12 [Source:HGNC Symbol;Acc:HGNC:18124]	-1.08794	0.00852238	0.0173501
ENSG00000279155	AC233300.1	TEC	-1.06771	0.00852481	0.0173542
ENSG00000106302	HYAL4	hyaluronidase 4 [Source:HGNC Symbol;Acc:HGNC:5323]	-1.50954	0.00854032	0.0173841
ENSG00000240710	AL512306.3	novel transcript	-1.03875	0.00854376	0.0173902
ENSG00000230641	USP12-AS2	USP12 antisense RNA 2 (head to head) [Source:HGNC Symbol;Acc:HGNC:39962]	-0.944181	0.00854689	0.0173957
ENSG00000253932	AC019270.1	novel transcript	1.06847	0.00855707	0.0174156
ENSG00000226784	PGAM4	phosphoglycerate mutase family member 4 [Source:HGNC Symbol;Acc:HGNC:21731]	1.54983	0.00855755	0.0174157
ENSG00000233760	AC004947.1	novel transcript	-1.10046	0.00858533	0.0174714
ENSG00000281327	LINC01338	long intergenic non-protein coding RNA 1338 [Source:HGNC Symbol;Acc:HGNC:50547]	-0.965693	0.00859361	0.0174874
ENSG00000254285	KRT8P3	keratin 8 pseudogene 3 [Source:HGNC Symbol;Acc:HGNC:31056]	1.91987	0.00861712	0.0175344
ENSG00000259982	CDC37P1	cell division cycle 37 pseudogene 1 [Source:HGNC Symbol;Acc:HGNC:34406]	-1.64088	0.00862835	0.0175564
ENSG00000263648	AC005244.1	dynein, light chain, Tctex-type 1 (DYNLT1) pseudogene	1.11569	0.00863886	0.0175769
ENSG00000225746	MEG8	maternally expressed 8, small nucleolar RNA host gene [Source:HGNC Symbol;Acc:HGNC:14574]	3.25786	0.00866248	0.0176241
ENSG00000241741	RPL7AP30	ribosomal protein L7a pseudogene 30 [Source:HGNC Symbol;Acc:HGNC:35757]	2.2825	0.00867006	0.0176387
ENSG00000132958	TPTE2	transmembrane phosphoinositide 3-phosphatase and tensin homolog 2 [Source:HGNC Symbol;Acc:HGNC:17299]	-1.19341	0.00868251	0.0176631
ENSG00000233936	AL390778.2	novel transcript	1.25213	0.008703	0.0177039
ENSG00000250075	AC104806.2	novel transcript	-1.31295	0.00871469	0.0177268
ENSG00000269103	Metazoa_SRP	Metazoan signal recognition particle RNA [Source:RFAM;Acc:RF00017]	-0.966854	0.00871606	0.0177288
ENSG00000114812	VIPR1	vasoactive intestinal peptide receptor 1 [Source:HGNC Symbol;Acc:HGNC:12694]	1.33725	0.0087175	0.0177308
ENSG00000254245	PCDHGA3	protocadherin gamma subfamily A, 3 [Source:HGNC Symbol;Acc:HGNC:8701]	-1.97692	0.008731	0.0177574
ENSG00000225572	DOCK4-AS1	DOCK4 antisense RNA 1 [Source:HGNC Symbol;Acc:HGNC:40876]	1.2091	0.00873655	0.0177678
ENSG00000103023	PRSS54	serine protease 54 [Source:HGNC Symbol;Acc:HGNC:26336]	1.32599	0.0087428	0.0177797
ENSG00000234965	SHISA8	shisa family member 8 [Source:HGNC Symbol;Acc:HGNC:18351]	1.58326	0.00875169	0.0177969
ENSG00000258086	AC079313.1	novel transcript, antisense to ZNF385A, GPR84, ITGA5 and GTSF1	1.26928	0.00876014	0.0178132
ENSG00000229119	AC026403.1	60S acidic ribosomal protein (RPLP0) pseudogene	1.87894	0.00877122	0.0178348
ENSG00000146477	SLC22A3	solute carrier family 22 member 3 [Source:HGNC Symbol;Acc:HGNC:10967]	1.93717	0.00877656	0.0178448
ENSG00000268555	AC123912.4	novel transcript	-1.44294	0.00877982	0.0178506
ENSG00000232579	MTCO1P27	MT-CO1 pseudogene 27 [Source:HGNC Symbol;Acc:HGNC:52092]	-1.15554	0.00878778	0.0178659
ENSG00000227014	FKBP14-AS1	FKBP14 antisense RNA 1 [Source:HGNC Symbol;Acc:HGNC:40990]	-1.64966	0.00882011	0.0179307
ENSG00000264672	SEPTIN4-AS1	SEPTIN4 antisense RNA 1 [Source:HGNC Symbol;Acc:HGNC:51345]	1.27291	0.0088363	0.0179628
ENSG00000251573	LINC02106	long intergenic non-protein coding RNA 2106 [Source:HGNC Symbol;Acc:HGNC:52961]	1.05919	0.00887606	0.0180427
ENSG00000279555	AC091181.1	TEC	-1.40307	0.00887819	0.0180462
ENSG00000162367	TAL1	TAL bHLH transcription factor 1, erythroid differentiation factor [Source:HGNC Symbol;Acc:HGNC:11556]	2.62527	0.00889247	0.0180743
ENSG00000166959	MS4A8	membrane spanning 4-domains A8 [Source:HGNC Symbol;Acc:HGNC:13380]	-0.943118	0.00890142	0.0180916
ENSG00000224885	EIPR1-IT1	EIPR1 intronic transcript 1 [Source:HGNC Symbol;Acc:HGNC:41392]	-1.08985	0.00891569	0.0181197
ENSG00000147432	CHRNB3	cholinergic receptor nicotinic beta 3 subunit [Source:HGNC Symbol;Acc:HGNC:1963]	-1.1685	0.00894985	0.0181883
ENSG00000270765	GAS2L2	growth arrest specific 2 like 2 [Source:HGNC Symbol;Acc:HGNC:24846]	-1.16609	0.00895109	0.0181899
ENSG00000277831	AL138960.1	novel transcript	-1.18423	0.00895182	0.0181905
ENSG00000238164	TNFRSF14-AS1	TNFRSF14 antisense RNA 1 [Source:HGNC Symbol;Acc:HGNC:26966]	-1.09615	0.00895628	0.0181987
ENSG00000159248	GJD2	gap junction protein delta 2 [Source:HGNC Symbol;Acc:HGNC:19154]	-2.20891	0.00895709	0.0181994
ENSG00000196890	H2BU1	H2B.U histone 1 [Source:HGNC Symbol;Acc:HGNC:20514]	-1.54814	0.00895822	0.0182008
ENSG00000172548	NIPAL4	NIPA like domain containing 4 [Source:HGNC Symbol;Acc:HGNC:28018]	3.12939	0.00896309	0.0182098
ENSG00000240704	KLF7P1	kruppel like factor 7 pseudogene 1 [Source:HGNC Symbol;Acc:HGNC:17207]	1.08478	0.00900054	0.0182841
ENSG00000233845	AC093732.1	novel transcript	-1.039	0.00900811	0.0182977
ENSG00000255220	DDX18P5	DEAD-box helicase 18 pseudogene 5 [Source:HGNC Symbol;Acc:HGNC:33968]	1.07961	0.00900791	0.0182977
ENSG00000230212	AP000688.1	novel transcript	1.35939	0.00901794	0.0183168
ENSG00000278733	AC022079.2	novel transcript, antisense to CCDC91	-1.47708	0.00902229	0.0183238
ENSG00000086205	FOLH1	folate hydrolase 1 [Source:HGNC Symbol;Acc:HGNC:3788]	-1.87441	0.00905951	0.0183976
ENSG00000254348	AC120036.3	patched homolog 1 (Drosophila) (PTCH1) pseudogene	-0.967823	0.00910767	0.0184945
ENSG00000203740	METTL11B	methyltransferase like 11B [Source:HGNC Symbol;Acc:HGNC:31932]	-1.23586	0.00912347	0.0185257
ENSG00000253774	AC114550.3	novel transcript	1.06197	0.00913261	0.0185434
ENSG00000186867	QRFPR	pyroglutamylated RFamide peptide receptor [Source:HGNC Symbol;Acc:HGNC:15565]	1.35084	0.0091439	0.0185644
ENSG00000236937	PTGES3P4	prostaglandin E synthase 3 pseudogene 4 [Source:HGNC Symbol;Acc:HGNC:43825]	-0.845795	0.00915035	0.0185748
ENSG00000261257	AP000821.1	novel transcript	-0.845795	0.00915035	0.0185748
ENSG00000273428	AC004832.6	novel transcript	-0.845795	0.00915035	0.0185748
ENSG00000225108	ZBTB45P1	zinc finger and BTB domain containing 45 pseudogene 1 [Source:HGNC Symbol;Acc:HGNC:49227]	2.51435	0.00915529	0.0185839
ENSG00000224349	FAM135A-AS1	FAM135A antisense RNA 1 [Source:HGNC Symbol;Acc:HGNC:40955]	1.15562	0.00917478	0.0186217
ENSG00000232082	RPS6KA2-IT1	RPS6KA2 intronic transcript 1 [Source:HGNC Symbol;Acc:HGNC:41378]	1.15562	0.00917478	0.0186217
ENSG00000197046	SIGLEC15	sialic acid binding Ig like lectin 15 [Source:HGNC Symbol;Acc:HGNC:27596]	1.9021	0.00918728	0.0186462
ENSG00000279656	AL132780.4	TEC	1.03953	0.00920877	0.0186888
ENSG00000140835	CHST4	carbohydrate sulfotransferase 4 [Source:HGNC Symbol;Acc:HGNC:1972]	-1.67937	0.00922221	0.0187152
ENSG00000199325	RNU4-39P	RNA, U4 small nuclear 39, pseudogene [Source:HGNC Symbol;Acc:HGNC:46975]	1.28746	0.00926429	0.0187997
ENSG00000271723	MROH7-TTC4	MROH7-TTC4 readthrough (NMD candidate) [Source:HGNC Symbol;Acc:HGNC:49180]	-2.1969	0.00927277	0.018816
ENSG00000177112	IRAG1-AS1	IRAG1 antisense RNA 1 [Source:HGNC Symbol;Acc:HGNC:43434]	-1.68029	0.00928436	0.0188382
ENSG00000259005	AC005479.1	novel transcript	1.59618	0.00928464	0.0188382
ENSG00000107984	DKK1	dickkopf WNT signaling pathway inhibitor 1 [Source:HGNC Symbol;Acc:HGNC:2891]	-3.02758	0.00929519	0.0188587
ENSG00000268322	BNIP3P25	BCL2 interacting protein 3 pseudogene 25 [Source:HGNC Symbol;Acc:HGNC:49705]	-0.847169	0.00931417	0.0188963
ENSG00000168497	CAVIN2	caveolae associated protein 2 [Source:HGNC Symbol;Acc:HGNC:10690]	-2.13494	0.00931813	0.0189034
ENSG00000215113	CXorf49B	chromosome X open reading frame 49B [Source:HGNC Symbol;Acc:HGNC:34229]	0.907551	0.00936907	0.0190049
ENSG00000215115	CXorf49	chromosome X open reading frame 49 [Source:HGNC Symbol;Acc:HGNC:30891]	0.907551	0.00936907	0.0190049
ENSG00000173702	MUC13	mucin 13, cell surface associated [Source:HGNC Symbol;Acc:HGNC:7511]	1.02579	0.00937906	0.0190233
ENSG00000235979	AC004448.2	novel transcript	1.02579	0.00937906	0.0190233
ENSG00000245164	LINC00861	long intergenic non-protein coding RNA 861 [Source:HGNC Symbol;Acc:HGNC:45133]	-0.951713	0.00938461	0.0190327
ENSG00000285080	AC068724.3	novel transcript, antisense to TMEM62	-0.951713	0.00938461	0.0190327
ENSG00000225840	AC010970.1	RNA, 18S ribosomal pseudogene	1.35936	0.00938536	0.0190333
ENSG00000020633	RUNX3	RUNX family transcription factor 3 [Source:HGNC Symbol;Acc:HGNC:10473]	2.07372	0.00941024	0.0190828
ENSG00000251000	GGCTP1	GGCT pseudogene 1 [Source:HGNC Symbol;Acc:HGNC:54609]	1.20445	0.00943245	0.0191269
ENSG00000259654	AC115102.1	novel transcript, antisense to SEC11A	-0.943094	0.00948809	0.0192388
ENSG00000227006	AL136988.2	novel transcript	1.25786	0.00949509	0.0192521
ENSG00000254902	ANO1-AS1	ANO1 antisense RNA 1 [Source:HGNC Symbol;Acc:HGNC:40016]	0.96319	0.00949984	0.0192607
ENSG00000253196	AC083841.1	novel transcript	1.07562	0.00951622	0.019293
ENSG00000280228	AC079753.1	TEC	-0.848271	0.00951768	0.019295
ENSG00000152213	ARL11	ADP ribosylation factor like GTPase 11 [Source:HGNC Symbol;Acc:HGNC:24046]	0.910923	0.00954332	0.0193461
ENSG00000207279	SNORD116-24	small nucleolar RNA, C/D box 116-24 [Source:HGNC Symbol;Acc:HGNC:33090]	1.50096	0.00955552	0.0193698
ENSG00000197629	MPEG1	macrophage expressed 1 [Source:HGNC Symbol;Acc:HGNC:29619]	-0.928253	0.00956809	0.0193934
ENSG00000224017	LINC01449	long intergenic non-protein coding RNA 1449 [Source:HGNC Symbol;Acc:HGNC:50791]	-0.928253	0.00956809	0.0193934
ENSG00000272328	AC007128.2	novel transcript, antisense to ICA1	-1.10777	0.00956983	0.019396
ENSG00000205412	HNRNPA1P20	heterogeneous nuclear ribonucleoprotein A1 pseudogene 20 [Source:HGNC Symbol;Acc:HGNC:39538]	1.00802	0.00959873	0.0194537
ENSG00000274667	AC090517.2	novel transcript, sense intronic to	-1.07847	0.00960958	0.0194747
ENSG00000243896	OR2A7	olfactory receptor family 2 subfamily A member 7 [Source:HGNC Symbol;Acc:HGNC:8234]	2.19663	0.00965788	0.0195716
ENSG00000163631	ALB	albumin [Source:HGNC Symbol;Acc:HGNC:399]	-1.96332	0.00966885	0.0195929
ENSG00000200156	RNU5B-1	RNA, U5B small nuclear 1 [Source:HGNC Symbol;Acc:HGNC:10212]	0.82647	0.00968903	0.0196328
ENSG00000099984	GSTT2	glutathione S-transferase theta 2 (gene/pseudogene) [Source:HGNC Symbol;Acc:HGNC:4642]	2.36173	0.00975771	0.019771
ENSG00000100628	ASB2	ankyrin repeat and SOCS box containing 2 [Source:HGNC Symbol;Acc:HGNC:16012]	1.28091	0.00975835	0.0197714
ENSG00000232712	KIZ-AS1	KIZ antisense RNA 1 [Source:HGNC Symbol;Acc:HGNC:51231]	1.34088	0.00977221	0.0197985
ENSG00000255234	AP000446.1	novel transcript, antisense to CCDC90B	-1.47275	0.00977769	0.0198086
ENSG00000203489	HMGB1P39	high mobility group box 1 pseudogene 39 [Source:HGNC Symbol;Acc:HGNC:39186]	-0.851181	0.00978614	0.0198248
ENSG00000224702	LMX1A-AS2	LMX1A antisense RNA 2 [Source:HGNC Symbol;Acc:HGNC:40343]	-1.69412	0.00980466	0.0198613
ENSG00000260412	AL353746.1	novel transcript, overlapping LINGO2	-1.53697	0.00981618	0.0198837
ENSG00000204791	SMPD5	sphingomyelin phosphodiesterase 5, pseudogene [Source:HGNC Symbol;Acc:HGNC:52275]	1.98513	0.00985223	0.0199557
ENSG00000129673	AANAT	aralkylamine N-acetyltransferase [Source:HGNC Symbol;Acc:HGNC:19]	-1.68169	0.0098864	0.020024
ENSG00000231086	TSSK1A	testis specific serine kinase 1A (pseudogene) [Source:HGNC Symbol;Acc:HGNC:11400]	-1.29057	0.00993757	0.0201256
ENSG00000197705	KLHL14	kelch like family member 14 [Source:HGNC Symbol;Acc:HGNC:29266]	-4.92656	0.00995908	0.0201672
ENSG00000189420	ZFP92	ZFP92 zinc finger protein [Source:HGNC Symbol;Acc:HGNC:12865]	1.87935	0.00996718	0.0201827
ENSG00000279135	AL512652.2	TEC	-1.56192	0.00996897	0.0201853
ENSG00000227676	LINC01068	long intergenic non-protein coding RNA 1068 [Source:HGNC Symbol;Acc:HGNC:49106]	0.999769	0.0100084	0.0202631
ENSG00000266369	AC090774.2	novel transcript, antisense to CCDC144NL	1.05208	0.0100156	0.0202768
ENSG00000237412	PRSS56	serine protease 56 [Source:HGNC Symbol;Acc:HGNC:39433]	-4.88546	0.0100339	0.0203127
ENSG00000234043	NUDT9P1	nudix hydrolase 9 pseudogene 1 [Source:HGNC Symbol;Acc:HGNC:28523]	-1.70422	0.0100366	0.0203173
ENSG00000276015	AC021424.2		0.723023	0.0100626	0.0203689
ENSG00000205929	C21orf62	chromosome 21 open reading frame 62 [Source:HGNC Symbol;Acc:HGNC:1305]	-1.32165	0.0100802	0.0204036
ENSG00000169507	SLC38A11	solute carrier family 38 member 11 [Source:HGNC Symbol;Acc:HGNC:26836]	-1.54222	0.0101054	0.0204535
ENSG00000165887	ANKRD2	ankyrin repeat domain 2 [Source:HGNC Symbol;Acc:HGNC:495]	1.15772	0.0101335	0.0205094
ENSG00000224769	MUC20P1	mucin 20, cell surface associated pseudogene 1 [Source:HGNC Symbol;Acc:HGNC:51921]	-1.91858	0.0101353	0.0205121
ENSG00000282304	AC140479.4	novel transcript	1.91021	0.0101818	0.0206051
ENSG00000270996	AC005034.4	novel transcript	-1.07398	0.0102011	0.0206423
ENSG00000267827	AC011468.2	novel transcript	-2.09776	0.0102311	0.0207019
ENSG00000231460	AL365204.1	novel transcript	-1.01387	0.0102449	0.0207288
ENSG00000248505	LINC02380	long intergenic non-protein coding RNA 2380 [Source:HGNC Symbol;Acc:HGNC:53303]	-1.33018	0.0102668	0.0207721
ENSG00000240634	AC145285.1	ribosomal protein S15a (RPS15A) pseudogene	-1.46029	0.0102677	0.0207729
ENSG00000254779	EGLN1P1	egl-9 family hypoxia inducible factor 1 pseudogene 1 [Source:HGNC Symbol;Acc:HGNC:44481]	-1.60249	0.0102721	0.0207809
ENSG00000236768	AC124916.1	ribosomal protein L17 (RPL17) pseudogene	1.95445	0.0102818	0.0207994
ENSG00000228153	AL161793.1	novel transcript	-0.76786	0.010291	0.020816
ENSG00000250358	LINC02200	long intergenic non-protein coding RNA 2200 [Source:HGNC Symbol;Acc:HGNC:53066]	-0.76786	0.010291	0.020816
ENSG00000125695	AC046185.1	novel transcript	-4.23367	0.0103089	0.0208511
ENSG00000152591	DSPP	dentin sialophosphoprotein [Source:HGNC Symbol;Acc:HGNC:3054]	-1.1943	0.0103354	0.0209038
ENSG00000196878	LAMB3	laminin subunit beta 3 [Source:HGNC Symbol;Acc:HGNC:6490]	2.44204	0.0103414	0.0209149
ENSG00000172320	OR5A1	olfactory receptor family 5 subfamily A member 1 [Source:HGNC Symbol;Acc:HGNC:8319]	1.19187	0.0103638	0.0209592
ENSG00000218350	LYPLA1P3	LYPLA1 pseudogene 3 [Source:HGNC Symbol;Acc:HGNC:44007]	1.6629	0.0103647	0.0209601
ENSG00000280273	AF131216.4	novel transcript, antisense to MTMR9	-1.55633	0.0104272	0.0210853
ENSG00000268660	LETM1P2	leucine zipper and EF-hand containing transmembrane protein 1 pseudogene 2 [Source:HGNC Symbol;Acc:HGNC:33985]	1.08392	0.0104449	0.0211202
ENSG00000234500	AC008267.3	GTF2I repeat domain containing 1 (GTF2IRD1) pseudogene	-1.48483	0.0104583	0.0211461
ENSG00000225329	LHFPL3-AS2	LHFPL3 antisense RNA 2 [Source:HGNC Symbol;Acc:HGNC:44106]	-1.47977	0.010476	0.021181
ENSG00000277007	AC096642.1	novel transcript	1.03746	0.0105048	0.0212382
ENSG00000214354	PAFAH1B1P1	platelet activating factor acetylhydrolase 1b regulatory subunit 1 pseudogene 1 [Source:HGNC Symbol;Acc:HGNC:8577]	1.15256	0.0105114	0.0212505
ENSG00000142609	CFAP74	cilia and flagella associated protein 74 [Source:HGNC Symbol;Acc:HGNC:29368]	-0.839124	0.0105138	0.0212543
ENSG00000145642	SHISAL2B	shisa like 2B [Source:HGNC Symbol;Acc:HGNC:34236]	2.15703	0.0105601	0.0213469
ENSG00000279187	AC027601.4	TEC	-1.42338	0.0105669	0.0213596
ENSG00000173809	TDRD12	tudor domain containing 12 [Source:HGNC Symbol;Acc:HGNC:25044]	-1.19023	0.0105804	0.0213858
ENSG00000180787	ZFP3	ZFP3 zinc finger protein [Source:HGNC Symbol;Acc:HGNC:12861]	1.9935	0.0105988	0.0214219
ENSG00000279168	AC105052.4	novel transcript, sense overlapping POLR2J2, UPK3BL and RASA4	1.84873	0.010651	0.0215263
ENSG00000255079	LINC02704	long intergenic non-protein coding RNA 2704 [Source:HGNC Symbol;Acc:HGNC:54220]	0.776893	0.010668	0.0215596
ENSG00000273145	BX537318.1	novel transcript	1.21605	0.0106767	0.0215762
ENSG00000271982	SNORD58B	small nucleolar RNA, C/D box 58B [Source:HGNC Symbol;Acc:HGNC:10209]	2.51225	0.010699	0.0216203
ENSG00000252149	RNA5SP315	RNA, 5S ribosomal pseudogene 315 [Source:HGNC Symbol;Acc:HGNC:43215]	0.929498	0.0107237	0.0216681
ENSG00000252877	RNA5SP312	RNA, 5S ribosomal pseudogene 312 [Source:HGNC Symbol;Acc:HGNC:43212]	0.929498	0.0107237	0.0216681
ENSG00000254872	LINC02688	long intergenic non-protein coding RNA 2688 [Source:HGNC Symbol;Acc:HGNC:54184]	-1.6293	0.0107497	0.0217195
ENSG00000261056	AC079416.2	thyroid hormone receptor interactor 13 (TRIP13) pseudogene	-1.04341	0.0107548	0.0217288
ENSG00000272323	AC026801.2	novel transcript, antisense to TTC23L	-1.23645	0.0107574	0.021733
ENSG00000255051	BCAS2P1	BCAS2 pseudogene 1 [Source:HGNC Symbol;Acc:HGNC:39594]	0.945159	0.0107641	0.0217455
ENSG00000254415	SIGLEC14	sialic acid binding Ig like lectin 14 [Source:HGNC Symbol;Acc:HGNC:32926]	0.768739	0.0107712	0.0217587
ENSG00000225731	PDE9A-AS1	PDE9A antisense RNA 1 [Source:HGNC Symbol;Acc:HGNC:40440]	1.23897	0.0107881	0.0217918
ENSG00000245479	LINC01585	long intergenic non-protein coding RNA 1585 [Source:HGNC Symbol;Acc:HGNC:51432]	-1.07667	0.0108257	0.0218668
ENSG00000237338	FTCD-AS1	FTCD antisense RNA 1 [Source:HGNC Symbol;Acc:HGNC:40243]	0.837741	0.0108525	0.0219197
ENSG00000266963	AC005625.1	novel transcript, antisense to CATSPERG	-1.40586	0.0108565	0.0219268
ENSG00000251442	LINC01094	long intergenic non-protein coding RNA 1094 [Source:HGNC Symbol;Acc:HGNC:49219]	1.16115	0.0108752	0.0219636
ENSG00000277112	ANKRD20A21P	ankyrin repeat domain 20 family member A21, pseudogene [Source:HGNC Symbol;Acc:HGNC:52329]	-1.72787	0.0109455	0.0221043
ENSG00000055813	CCDC85A	coiled-coil domain containing 85A [Source:HGNC Symbol;Acc:HGNC:29400]	1.49914	0.0110156	0.0222449
ENSG00000272523	LINC01023	long intergenic non-protein coding RNA 1023 [Source:HGNC Symbol;Acc:HGNC:49004]	-1.37812	0.0110236	0.0222588
ENSG00000244945	RUFY1-AS1	RUFY1 antisense RNA 1 [Source:HGNC Symbol;Acc:HGNC:40903]	-0.764515	0.0110915	0.022395
ENSG00000139780	METTL21C	methyltransferase like 21C [Source:HGNC Symbol;Acc:HGNC:33717]	-0.861462	0.0111218	0.0224549
ENSG00000187242	KRT12	keratin 12 [Source:HGNC Symbol;Acc:HGNC:6414]	-1.30715	0.0111971	0.0226047
ENSG00000268812	AC004264.1	novel transcript, antisense to LIF	1.4453	0.011197	0.0226047
ENSG00000068781	STON1-GTF2A1L	STON1-GTF2A1L readthrough [Source:HGNC Symbol;Acc:HGNC:30651]	-1.54846	0.0112018	0.0226132
ENSG00000215817	ZC3H11B	zinc finger CCCH-type containing 11B [Source:HGNC Symbol;Acc:HGNC:25659]	2.18484	0.0112197	0.0226483
ENSG00000165478	HEPACAM	hepatic and glial cell adhesion molecule [Source:HGNC Symbol;Acc:HGNC:26361]	-1.09736	0.0112473	0.0227028
ENSG00000227141	AL160286.1	centaurin, gamma 2 (CENTG2) pseudogene	-1.25282	0.0112483	0.0227038
ENSG00000260059	AC092620.2	novel transcript	-0.988703	0.0112684	0.0227433
ENSG00000255670	AC007619.1	novel transcript	1.33511	0.0112828	0.0227711
ENSG00000173083	HPSE	heparanase [Source:HGNC Symbol;Acc:HGNC:5164]	2.39753	0.0112865	0.0227776
ENSG00000137948	BRDT	bromodomain testis associated [Source:HGNC Symbol;Acc:HGNC:1105]	1.07733	0.0113526	0.0229099
ENSG00000273541	AL137060.1		2.42995	0.0113667	0.0229372
ENSG00000261168	AL592424.1	novel transcript, sense overlapping SEMA6C	-0.847938	0.0113723	0.0229474
ENSG00000234175	AL355355.2	pseudogene similar to part of chromodomain protein, Y chromosome, 1 (CDY1)	-1.56704	0.0113763	0.0229543
ENSG00000255435	AP001267.3	novel transcript, antisense to MLL and TTC36	-1.71505	0.0113822	0.022965
ENSG00000229221	HNRNPA1P66	heterogeneous nuclear ribonucleoprotein A1 pseudogene 66 [Source:HGNC Symbol;Acc:HGNC:48796]	0.768922	0.0114173	0.0230348
ENSG00000248375	AC104066.2	novel pseudogene	-1.92189	0.0114847	0.0231696
ENSG00000279064	FP236315.1	novel transcript	-1.18234	0.0115396	0.0232792
ENSG00000274230	AC007351.3		1.26806	0.0117064	0.0236124
ENSG00000180481	GLIPR1L2	GLIPR1 like 2 [Source:HGNC Symbol;Acc:HGNC:28592]	-1.16072	0.0117391	0.023676
ENSG00000249494	AC008629.1	novel transcript	-1.09129	0.0117622	0.0237214
ENSG00000261019	AC010132.4	novel transcript	-1.23604	0.011815	0.0238268
ENSG00000260536	AL035071.2	novel transcript, antisense to MAPRE1	1.40857	0.0118392	0.0238743
ENSG00000236018	AC004898.1	UBX domain protein 2B (UBXN2B) pseudogene	1.76376	0.0118432	0.0238813
ENSG00000276404	MIR6835	microRNA 6835 [Source:HGNC Symbol;Acc:HGNC:49963]	1.01864	0.0118614	0.0239168
ENSG00000254305	MRPL9P1	mitochondrial ribosomal protein L9 pseudogene 1 [Source:HGNC Symbol;Acc:HGNC:29726]	-1.33492	0.0118642	0.0239212
ENSG00000236536	AC003986.3	novel transcript	1.21229	0.0118758	0.0239435
ENSG00000253559	OSGEPL1-AS1	OSGEPL1 antisense RNA 1 [Source:HGNC Symbol;Acc:HGNC:41009]	-1.00583	0.0119105	0.0240124
ENSG00000255583	AC084357.3	T-box 20 (TBX20) pseudogene	1.62708	0.0119191	0.0240286
ENSG00000135409	AMHR2	anti-Mullerian hormone receptor type 2 [Source:HGNC Symbol;Acc:HGNC:465]	-1.67706	0.0119364	0.0240622
ENSG00000275223	AL121906.2	novel transcript	-1.03114	0.0119467	0.0240818
ENSG00000197582	GPX1P1	glutathione peroxidase pseudogene 1 [Source:HGNC Symbol;Acc:HGNC:4560]	1.38132	0.0119699	0.0241273
ENSG00000238213	TARDBPP2	TAR DNA binding protein pseudogene 2 [Source:HGNC Symbol;Acc:HGNC:39848]	-1.08843	0.0120126	0.0242122
ENSG00000260193	LINC02846	long intergenic non-protein coding RNA 2846 [Source:HGNC Symbol;Acc:HGNC:54381]	-1.00742	0.0120154	0.0242167
ENSG00000228843	AL133410.2	novel transcript	2.12228	0.0120467	0.0242786
ENSG00000279345	Z98885.3	novel transcript, antisense to BRD1	-1.45336	0.0120598	0.024304
ENSG00000275072	SNORD50B	small nucleolar RNA, C/D box 50B [Source:HGNC Symbol;Acc:HGNC:32722]	1.23139	0.0120836	0.0243508
ENSG00000251682	AC122718.2	DEAD (Asp-Glu-Ala-Asp) box polypeptide 25 (DDX25) pseudogene	-0.922413	0.0120882	0.0243587
ENSG00000227888	FAM66A	family with sequence similarity 66 member A [Source:HGNC Symbol;Acc:HGNC:30444]	-1.79462	0.0121005	0.0243824
ENSG00000206195	DUXAP8	double homeobox A pseudogene 8 [Source:HGNC Symbol;Acc:HGNC:32187]	1.27663	0.012143	0.0244668
ENSG00000253327	RAD21-AS1	RAD21 antisense RNA 1 [Source:HGNC Symbol;Acc:HGNC:32158]	-1.5094	0.0121628	0.0245055
ENSG00000236833	AC024560.1	novel transcript	-1.77226	0.0122035	0.0245864
ENSG00000117407	ARTN	artemin [Source:HGNC Symbol;Acc:HGNC:727]	1.05061	0.0122119	0.0246022
ENSG00000276690	AC117415.1		0.880569	0.0122363	0.0246501
ENSG00000272764	AL596094.1	novel transcript	-1.27948	0.0122528	0.0246821
ENSG00000253680	AC093331.1	solute carrier family 33 (acetyl-CoA transporter), member 1 (SLC33A1) pseudogene	0.755803	0.0122642	0.0247039
ENSG00000106328	FSCN3	fascin actin-bundling protein 3 [Source:HGNC Symbol;Acc:HGNC:3961]	-1.44866	0.0122674	0.0247091
ENSG00000254185	MAPK6P5	mitogen-activated protein kinase 6 pseudogene 5 [Source:HGNC Symbol;Acc:HGNC:18979]	0.936197	0.0122774	0.024728
ENSG00000246777	AC044802.1	novel transcript	-1.61829	0.0123879	0.0249493
ENSG00000111424	VDR	vitamin D receptor [Source:HGNC Symbol;Acc:HGNC:12679]	2.9654	0.01241	0.0249928
ENSG00000233388	AL022334.1	tRNA methyltransferase 11 homolog (S. cerevisiae) (TRMT11) pseudogene	1.41248	0.0124858	0.0251417
ENSG00000280255	AC004947.2	tec	-3.22965	0.0125308	0.025231
ENSG00000131187	F12	coagulation factor XII [Source:HGNC Symbol;Acc:HGNC:3530]	2.85304	0.0125365	0.0252414
ENSG00000181072	CHRM2	cholinergic receptor muscarinic 2 [Source:HGNC Symbol;Acc:HGNC:1951]	-1.85285	0.0125552	0.0252778
ENSG00000279531	AC022140.2	TEC	0.769967	0.0125798	0.0253261
ENSG00000261839	AL358933.1	novel transcript, overlapping to ZNF435	-1.23422	0.0126123	0.0253902
ENSG00000117600	PLPPR4	phospholipid phosphatase related 4 [Source:HGNC Symbol;Acc:HGNC:23496]	-2.27978	0.0126166	0.0253976
ENSG00000251566	HMGB1P35	high mobility group box 1 pseudogene 35 [Source:HGNC Symbol;Acc:HGNC:39175]	0.773642	0.0126243	0.025412
ENSG00000284346	MIR940	microRNA 940 [Source:HGNC Symbol;Acc:HGNC:33683]	-0.672174	0.01272	0.0256034
ENSG00000135355	GJA10	gap junction protein alpha 10 [Source:HGNC Symbol;Acc:HGNC:16995]	-3.03073	0.012741	0.0256443
ENSG00000134321	RSAD2	radical S-adenosyl methionine domain containing 2 [Source:HGNC Symbol;Acc:HGNC:30908]	-1.7176	0.0127855	0.0257328
ENSG00000229021	AL450992.1	novel transcript	-0.847278	0.0127879	0.0257362
ENSG00000277913	AL137060.9		0.628548	0.0127887	0.0257367
ENSG00000130643	CALY	calcyon neuron specific vesicular protein [Source:HGNC Symbol;Acc:HGNC:17938]	-1.25475	0.0128124	0.0257818
ENSG00000278601	AL158163.2	novel transcript, antisense to BBIP1	-1.35727	0.0128162	0.0257882
ENSG00000275231	AC007351.4		1.03777	0.0128293	0.0258133
ENSG00000267615	AC087289.4	novel transcript, antisense to ACOX1	0.67754	0.0128349	0.0258234
ENSG00000272991	AF129408.1	novel transcript, antisense to BRWD1	-1.16412	0.0128401	0.0258326
ENSG00000278876	AC145207.9	TEC	-1.4386	0.0129128	0.0259777
ENSG00000228835	AC012123.1	novel transcript, antisense to KLHL14	-3.24994	0.0129156	0.025982
ENSG00000101162	TUBB1	tubulin beta 1 class VI [Source:HGNC Symbol;Acc:HGNC:16257]	-0.824873	0.0129484	0.0260467
ENSG00000254458	AP001107.3	novel transcript	1.88923	0.0129757	0.0261002
ENSG00000283371	FO624990.1	IQ motif containing K (IQCK) pseudogene	1.45303	0.0130271	0.0262024
ENSG00000174521	TTC9B	tetratricopeptide repeat domain 9B [Source:HGNC Symbol;Acc:HGNC:26395]	-1.23925	0.0130427	0.0262325
ENSG00000172460	PRSS30P	serine protease 30, pseudogene [Source:HGNC Symbol;Acc:HGNC:28753]	0.857522	0.0130981	0.0263426
ENSG00000230188	AL158156.1	ribosomal protein L21 (RPL21) pseudogene	1.28636	0.0131005	0.0263463
ENSG00000260685	AC027104.1	RWD domain containing 1 (RWDD1) pseudogene	-1.66522	0.0131438	0.0264321
ENSG00000235974	VN2R19P	vomeronasal 2 receptor 19, pseudogene [Source:HGNC Symbol;Acc:HGNC:33225]	-1.46351	0.0131638	0.026471
ENSG00000151224	MAT1A	methionine adenosyltransferase 1A [Source:HGNC Symbol;Acc:HGNC:6903]	1.21226	0.0131761	0.0264945
ENSG00000181143	MUC16	mucin 16, cell surface associated [Source:HGNC Symbol;Acc:HGNC:15582]	1.7086	0.0131809	0.0265028
ENSG00000259038	AL121820.2	novel transcript, antisense to RAD51L1	-0.914914	0.0132733	0.0266873
ENSG00000223861	AL365436.1	ribosomal protein S10 (RPS10) pseudogene	-1.01799	0.0133412	0.0268226
ENSG00000144460	NYAP2	neuronal tyrosine-phosphorylated phosphoinositide-3-kinase adaptor 2 [Source:HGNC Symbol;Acc:HGNC:29291]	-1.37295	0.0133613	0.0268616
ENSG00000266217	CTSLP2	cathepsin L pseudogene 2 [Source:HGNC Symbol;Acc:HGNC:2540]	-1.33609	0.0134426	0.0270239
ENSG00000227907	AL158837.1	novel transcript	-1.16065	0.0134495	0.0270364
ENSG00000198774	RASSF9	Ras association domain family member 9 [Source:HGNC Symbol;Acc:HGNC:15739]	-1.85901	0.0134738	0.027084
ENSG00000276668	AC104237.3	novel transcript, sense intronic to OVCH2	1.09643	0.0135295	0.0271946
ENSG00000133636	NTS	neurotensin [Source:HGNC Symbol;Acc:HGNC:8038]	-1.05855	0.0136165	0.0273682
ENSG00000271687	MTND5P10	MT-ND5 pseudogene 10 [Source:HGNC Symbol;Acc:HGNC:42272]	0.857592	0.0136987	0.027532
ENSG00000230207	RPL4P5	ribosomal protein L4 pseudogene 5 [Source:HGNC Symbol;Acc:HGNC:35699]	1.73878	0.0137394	0.0276124
ENSG00000230461	PROX1-AS1	PROX1 antisense RNA 1 [Source:HGNC Symbol;Acc:HGNC:43656]	-1.53484	0.0137532	0.0276388
ENSG00000244691	RPL10AP1	ribosomal protein L10a pseudogene 1 [Source:HGNC Symbol;Acc:HGNC:19813]	0.859023	0.0137549	0.0276409
ENSG00000270813	NANOGNBP3	NANOGNB pseudogene 3 [Source:HGNC Symbol;Acc:HGNC:42160]	1.2305	0.0137753	0.0276805
ENSG00000284627	AC079781.4	RNA binding protein, fox-1 homolog 1 (RBFOX1) pseudogene	2.13261	0.0137812	0.0276911
ENSG00000232470	AL136368.1	novel transcript	-0.966248	0.0137842	0.0276958
ENSG00000248429	FAM198B-AS1	FAM198B antisense RNA 1 [Source:HGNC Symbol;Acc:HGNC:53132]	-2.70603	0.0138018	0.0277297
ENSG00000197889	MEIG1	meiosis/spermiogenesis associated 1 [Source:HGNC Symbol;Acc:HGNC:23429]	-1.68992	0.0138122	0.0277493
ENSG00000264151	AC090403.1	novel transcript	-1.46785	0.013819	0.0277617
ENSG00000273212	AC000068.2	novel transcript, antisense to UFD1L	-1.08846	0.0138243	0.027771
ENSG00000247516	MIR4458HG	MIR4458 host gene [Source:HGNC Symbol;Acc:HGNC:49008]	-2.50393	0.0138688	0.0278591
ENSG00000145936	KCNMB1	potassium calcium-activated channel subfamily M regulatory beta subunit 1 [Source:HGNC Symbol;Acc:HGNC:6285]	0.945672	0.0138852	0.0278905
ENSG00000099769	IGFALS	insulin like growth factor binding protein acid labile subunit [Source:HGNC Symbol;Acc:HGNC:5468]	-1.37436	0.0139298	0.0279789
ENSG00000241838	AP000529.1	actin, beta (ACTB) pseudogene	1.89032	0.0140255	0.0281669
ENSG00000228053	AL158823.1	ribosomal protein L21 (RPL21) pseudogene	1.9041	0.0140485	0.0282117
ENSG00000231203	KRT8P10	keratin 8 pseudogene 10 [Source:HGNC Symbol;Acc:HGNC:33364]	0.947356	0.0140556	0.0282248
ENSG00000225398	PGM5P4	phosphoglucomutase 5 pseudogene 4 [Source:HGNC Symbol;Acc:HGNC:49605]	0.65058	0.0141104	0.0283333
ENSG00000225774	SIRPAP1	signal regulatory protein alpha pseudogene 1 [Source:HGNC Symbol;Acc:HGNC:9663]	-1.8206	0.0141503	0.028412
ENSG00000225406	ELF2P4	ELF2 pseudogene 4 [Source:HGNC Symbol;Acc:HGNC:33540]	-1.41829	0.0141816	0.0284736
ENSG00000226386	PARD3-AS1	PARD3 antisense RNA 1 [Source:HGNC Symbol;Acc:HGNC:44964]	-0.919229	0.0141996	0.0285084
ENSG00000280387	AL109806.1	TEC	-1.10538	0.0142851	0.0286786
ENSG00000186564	FOXD2	forkhead box D2 [Source:HGNC Symbol;Acc:HGNC:3803]	3.52463	0.014387	0.0288775
ENSG00000221500	SNORD100	small nucleolar RNA, C/D box 100 [Source:HGNC Symbol;Acc:HGNC:32763]	1.21494	0.0143896	0.0288814
ENSG00000189238	LINC00943	long intergenic non-protein coding RNA 943 [Source:HGNC Symbol;Acc:HGNC:48639]	-1.10084	0.0144621	0.0290241
ENSG00000229666	MAST4-AS1	MAST4 antisense RNA 1 [Source:HGNC Symbol;Acc:HGNC:40865]	-0.95441	0.0145035	0.0291044
ENSG00000198542	ITGBL1	integrin subunit beta like 1 [Source:HGNC Symbol;Acc:HGNC:6164]	0.952268	0.0145549	0.0292061
ENSG00000260101	AC008074.2	novel transcript	-1.04938	0.0145854	0.0292644
ENSG00000267014	LINC01532	long intergenic non-protein coding RNA 1532 [Source:HGNC Symbol;Acc:HGNC:51272]	0.917576	0.0146252	0.029343
ENSG00000230897	RPS18P12	ribosomal protein S18 pseudogene 12 [Source:HGNC Symbol;Acc:HGNC:35967]	1.25687	0.0146514	0.0293941
ENSG00000230325	AL359921.1	novel transcript	1.50572	0.0146593	0.0294086
ENSG00000163823	CCR1	C-C motif chemokine receptor 1 [Source:HGNC Symbol;Acc:HGNC:1602]	1.33146	0.0146678	0.0294242
ENSG00000049283	EPN3	epsin 3 [Source:HGNC Symbol;Acc:HGNC:18235]	1.6149	0.0146711	0.0294293
ENSG00000133980	VRTN	vertebrae development associated [Source:HGNC Symbol;Acc:HGNC:20223]	1.86452	0.0147231	0.0295323
ENSG00000274718	AL136964.1	novel transcript	-1.16946	0.0147512	0.0295872
ENSG00000260660	AC113208.3	taste receptor cell protein 1-like [Source:NCBI gene (formerly Entrezgene);Acc:105376731]	0.937685	0.0148062	0.0296932
ENSG00000267649	AC010327.5	novel transcript	-1.39063	0.0148061	0.0296932
ENSG00000188404	SELL	selectin L [Source:HGNC Symbol;Acc:HGNC:10720]	-1.11317	0.0148463	0.0297707
ENSG00000279212	AL390961.3	TEC	-1.42292	0.0148558	0.0297884
ENSG00000170290	SLN	sarcolipin [Source:HGNC Symbol;Acc:HGNC:11089]	-1.1919	0.0149057	0.029887
ENSG00000233597	AC133435.1	ribosomal protein L19 (RPL19) pseudogene	1.43311	0.0149277	0.0299297
ENSG00000234518	PTGES3P1	prostaglandin E synthase 3 pseudogene 1 [Source:HGNC Symbol;Acc:HGNC:43824]	1.62547	0.0149422	0.0299572
ENSG00000167767	KRT80	keratin 80 [Source:HGNC Symbol;Acc:HGNC:27056]	1.41599	0.0149652	0.0300018
ENSG00000275221	H2AC15	H2A clustered histone 15 [Source:HGNC Symbol;Acc:HGNC:4726]	-1.04728	0.0149662	0.0300024
ENSG00000265908	AC024267.5	novel transcript, antisense to PHF12	1.20781	0.0149942	0.0300572
ENSG00000233078	AL355994.3	novel transcript	-1.43305	0.0150109	0.0300891
ENSG00000135111	TBX3	T-box transcription factor 3 [Source:HGNC Symbol;Acc:HGNC:11602]	4.13628	0.0150333	0.0301327
ENSG00000274544	SNORD28	small nucleolar RNA, C/D box 28 [Source:HGNC Symbol;Acc:HGNC:10150]	1.15986	0.0150365	0.0301376
ENSG00000251359	WWC2-AS2	WWC2 antisense RNA 2 [Source:HGNC Symbol;Acc:HGNC:26390]	1.13379	0.0150543	0.0301718
ENSG00000174348	PODN	podocan [Source:HGNC Symbol;Acc:HGNC:23174]	1.05894	0.0150605	0.0301827
ENSG00000179178	TMEM125	transmembrane protein 125 [Source:HGNC Symbol;Acc:HGNC:28275]	2.3069	0.0151179	0.0302963
ENSG00000163239	TDRD10	tudor domain containing 10 [Source:HGNC Symbol;Acc:HGNC:25316]	2.00896	0.0151715	0.0304009
ENSG00000277173	AC004241.4	novel transcript, sense intronic to SLC48A1	-0.987443	0.0151933	0.0304431
ENSG00000267646	AC008543.5	novel transcript, antisense to ZNF491	-1.22126	0.015217	0.0304891
ENSG00000196593	ANKRD20A19P	ankyrin repeat domain 20 family member A19, pseudogene [Source:HGNC Symbol;Acc:HGNC:42737]	-0.881317	0.0152208	0.0304951
ENSG00000213917	RPL5P8	ribosomal protein L5 pseudogene 8 [Source:HGNC Symbol;Acc:HGNC:36290]	-1.00989	0.0152379	0.030528
ENSG00000283156	AC068620.3	novel Myb/SANT-like DNA-binding domain containing pseudogene	-0.903509	0.0152507	0.0305522
ENSG00000185904	LINC00839	long intergenic non-protein coding RNA 839 [Source:HGNC Symbol;Acc:HGNC:28269]	-1.23677	0.0152552	0.0305598
ENSG00000214401	KANSL1-AS1	KANSL1 antisense RNA 1 [Source:HGNC Symbol;Acc:HGNC:43740]	-1.03303	0.0152986	0.0306452
ENSG00000266644	AC103810.5	novel transcript, antisense to LRRC37A3	-1.84345	0.015332	0.0307106
ENSG00000237009	GLIS3-AS1	GLIS3 antisense RNA 1 [Source:HGNC Symbol;Acc:HGNC:28260]	-1.34593	0.015364	0.0307732
ENSG00000272211	AC114760.2	novel transcript, antisense to STK17B	0.988533	0.0153811	0.030806
ENSG00000220412	AL356234.1	protein tyrosine phosphatase, non-receptor type 11 (PTPN11) pseudogene	-1.39444	0.0154757	0.0309939
ENSG00000124839	RAB17	RAB17, member RAS oncogene family [Source:HGNC Symbol;Acc:HGNC:16523]	1.67692	0.0154853	0.0310091
ENSG00000243056	EIF4EBP3	eukaryotic translation initiation factor 4E binding protein 3 [Source:HGNC Symbol;Acc:HGNC:3290]	1.62551	0.0155103	0.0310198
ENSG00000222726	RNU2-7P	RNA, U2 small nuclear 7, pseudogene [Source:HGNC Symbol;Acc:HGNC:42505]	-0.903776	0.0155197	0.0310371
ENSG00000262966	AC005695.1	novel transcript, antisense to NTN1	1.93815	0.0155472	0.0310907
ENSG00000230873	STMND1	stathmin domain containing 1 [Source:HGNC Symbol;Acc:HGNC:44668]	1.63756	0.0155578	0.0311104
ENSG00000272558	U91328.2	novel transcript, antisense to TRIM38	2.05813	0.0156416	0.0312764
ENSG00000127743	IL17B	interleukin 17B [Source:HGNC Symbol;Acc:HGNC:5982]	1.2215	0.01565	0.0312917
ENSG00000273709	U2	U2 spliceosomal RNA [Source:RFAM;Acc:RF00004]	1.10806	0.0156747	0.0313245
ENSG00000274062	U2	U2 spliceosomal RNA [Source:RFAM;Acc:RF00004]	1.10806	0.0156747	0.0313245
ENSG00000274432	U2	U2 spliceosomal RNA [Source:RFAM;Acc:RF00004]	1.10806	0.0156747	0.0313245
ENSG00000274585	RNU2-1	RNA, U2 small nuclear 1 [Source:HGNC Symbol;Acc:HGNC:10142]	1.10806	0.0156747	0.0313245
ENSG00000274862	U2	U2 spliceosomal RNA [Source:RFAM;Acc:RF00004]	1.10806	0.0156747	0.0313245
ENSG00000275219	U2	U2 spliceosomal RNA [Source:RFAM;Acc:RF00004]	1.10806	0.0156747	0.0313245
ENSG00000275616	U2	U2 spliceosomal RNA [Source:RFAM;Acc:RF00004]	1.10806	0.0156747	0.0313245
ENSG00000276596	U2	U2 spliceosomal RNA [Source:RFAM;Acc:RF00004]	1.10806	0.0156747	0.0313245
ENSG00000277903	U2	U2 spliceosomal RNA [Source:RFAM;Acc:RF00004]	1.10806	0.0156747	0.0313245
ENSG00000278048	U2	U2 spliceosomal RNA [Source:RFAM;Acc:RF00004]	1.10806	0.0156747	0.0313245
ENSG00000278591	U2	U2 spliceosomal RNA [Source:RFAM;Acc:RF00004]	1.10806	0.0156747	0.0313245
ENSG00000168961	LGALS9	galectin 9 [Source:HGNC Symbol;Acc:HGNC:6570]	1.14301	0.0157024	0.0313784
ENSG00000121351	IAPP	islet amyloid polypeptide [Source:HGNC Symbol;Acc:HGNC:5329]	0.6856	0.0157459	0.0314199
ENSG00000162949	CAPN13	calpain 13 [Source:HGNC Symbol;Acc:HGNC:16663]	1.23064	0.0157265	0.0314199
ENSG00000167210	LOXHD1	lipoxygenase homology domains 1 [Source:HGNC Symbol;Acc:HGNC:26521]	0.6856	0.0157459	0.0314199
ENSG00000200731	RNU1-124P	RNA, U1 small nuclear 124, pseudogene [Source:HGNC Symbol;Acc:HGNC:48466]	0.6856	0.0157459	0.0314199
ENSG00000205847	OR7E91P	olfactory receptor family 7 subfamily E member 91 pseudogene [Source:HGNC Symbol;Acc:HGNC:14747]	0.6856	0.0157459	0.0314199
ENSG00000225981	AC102953.1	novel transcript	0.6856	0.0157459	0.0314199
ENSG00000226279	RPL12P10	ribosomal protein L12 pseudogene 10 [Source:HGNC Symbol;Acc:HGNC:22583]	0.6856	0.0157459	0.0314199
ENSG00000227309	AC140076.1	ribosomal protein L31 (RPL31) pseudogene	0.6856	0.0157459	0.0314199
ENSG00000229657	AL391822.1	ribosomal protein L13a (RPL13A) pseudogene	0.6856	0.0157459	0.0314199
ENSG00000232555	AC104088.1	novel transcript	0.6856	0.0157459	0.0314199
ENSG00000232721	AC239800.2	novel transcript	1.06215	0.0157327	0.0314199
ENSG00000243954	RN7SL743P	RNA, 7SL, cytoplasmic 743, pseudogene [Source:HGNC Symbol;Acc:HGNC:46759]	0.6856	0.0157459	0.0314199
ENSG00000247011	AC005920.1	novel transcript	0.6856	0.0157459	0.0314199
ENSG00000248416	AC107464.1	novel transcript	0.6856	0.0157459	0.0314199
ENSG00000250266	LINC01612	long intergenic non-protein coding RNA 1612 [Source:HGNC Symbol;Acc:HGNC:51837]	0.6856	0.0157459	0.0314199
ENSG00000251568	ALG3P1	ALG3 pseudogene 1 [Source:HGNC Symbol;Acc:HGNC:45159]	0.6856	0.0157459	0.0314199
ENSG00000252186	RNU6-781P	RNA, U6 small nuclear 781, pseudogene [Source:HGNC Symbol;Acc:HGNC:47744]	0.6856	0.0157459	0.0314199
ENSG00000252218	AL355802.2		0.6856	0.0157459	0.0314199
ENSG00000253576	AF181450.1	novel transcript	0.6856	0.0157459	0.0314199
ENSG00000255345	AP002957.1	novel transcript	0.6856	0.0157459	0.0314199
ENSG00000257817	AC026765.3	novel transcript	0.6856	0.0157459	0.0314199
ENSG00000263164	AC087500.2	novel transcript	-1.22461	0.0157341	0.0314199
ENSG00000264515	AC011474.1	novel transcript	0.6856	0.0157459	0.0314199
ENSG00000264767	RN7SL237P	RNA, 7SL, cytoplasmic 237, pseudogene [Source:HGNC Symbol;Acc:HGNC:46253]	0.6856	0.0157459	0.0314199
ENSG00000266721	MIR5695	microRNA 5695 [Source:HGNC Symbol;Acc:HGNC:43548]	0.6856	0.0157459	0.0314199
ENSG00000267626	AC002115.1	novel transcript	0.6856	0.0157459	0.0314199
ENSG00000268293	AC008751.1	NADH dehydrogenase (ubiquinone) 1 alpha subcomplex, 12 (CTD-2623H2.7) pseudogene	0.6856	0.0157459	0.0314199
ENSG00000274198	AC025521.1	novel transcript	0.6856	0.0157459	0.0314199
ENSG00000277870	FAM230A	family with sequence similarity 230 member A [Source:HGNC Symbol;Acc:HGNC:45045]	0.6856	0.0157459	0.0314199
ENSG00000279209	AP001002.1	novel transcript	0.6856	0.0157459	0.0314199
ENSG00000231877	AL359551.1	novel transcript	0.687301	0.0157478	0.0314223
ENSG00000089101	CFAP61	cilia and flagella associated protein 61 [Source:HGNC Symbol;Acc:HGNC:15872]	-1.2225	0.0157494	0.0314239
ENSG00000276509	AC239799.1	novel transcript	-1.00084	0.0157683	0.0314587
ENSG00000146955	RAB19	RAB19, member RAS oncogene family [Source:HGNC Symbol;Acc:HGNC:19982]	1.54536	0.0157762	0.0314729
ENSG00000186765	FSCN2	fascin actin-bundling protein 2, retinal [Source:HGNC Symbol;Acc:HGNC:3960]	-0.710236	0.0157934	0.0315057
ENSG00000038945	MSR1	macrophage scavenger receptor 1 [Source:HGNC Symbol;Acc:HGNC:7376]	1.63251	0.0158061	0.0315295
ENSG00000262848	AC136624.2	novel transcript, antisense to NOMO3	0.993787	0.0158083	0.0315324
ENSG00000236871	LINC00106	long intergenic non-protein coding RNA 106 [Source:HGNC Symbol;Acc:HGNC:31843]	-0.900848	0.0159478	0.0318075
ENSG00000261488	TBILA	TGF-beta induced lncRNA [Source:HGNC Symbol;Acc:HGNC:53943]	2.10653	0.0159856	0.0318814
ENSG00000260220	CCDC187	coiled-coil domain containing 187 [Source:HGNC Symbol;Acc:HGNC:30942]	-1.29308	0.0159947	0.0318981
ENSG00000216636	RPL7P25	ribosomal protein L7 pseudogene 25 [Source:HGNC Symbol;Acc:HGNC:36455]	1.283	0.016008	0.0319228
ENSG00000255150	EID3	EP300 interacting inhibitor of differentiation 3 [Source:HGNC Symbol;Acc:HGNC:32961]	1.0814	0.0160142	0.0319323
ENSG00000122641	INHBA	inhibin subunit beta A [Source:HGNC Symbol;Acc:HGNC:6066]	3.34443	0.0160661	0.0320312
ENSG00000250673	REELD1	reeler domain containing 1 [Source:HGNC Symbol;Acc:HGNC:53638]	-1.35369	0.016081	0.0320593
ENSG00000277135	AC012409.3	novel transcript	-1.45459	0.0161203	0.0321361
ENSG00000258443	AC005225.1	novel transcript, sense intronic to HEATR4	1.78809	0.0161577	0.0322091
ENSG00000123689	G0S2	G0/G1 switch 2 [Source:HGNC Symbol;Acc:HGNC:30229]	2.67986	0.0161642	0.0322206
ENSG00000235447	TRAPPC13P1	trafficking protein particle complex 13 pseudogene 1 [Source:HGNC Symbol;Acc:HGNC:50347]	-1.89367	0.0162226	0.0323354
ENSG00000011590	ZBTB32	zinc finger and BTB domain containing 32 [Source:HGNC Symbol;Acc:HGNC:16763]	0.960148	0.016253	0.0323946
ENSG00000257607	AC073957.2	novel transcript, antisense to GPR146	-2.04652	0.0162582	0.0324032
ENSG00000187715	KBTBD12	kelch repeat and BTB domain containing 12 [Source:HGNC Symbol;Acc:HGNC:25731]	1.07499	0.0162999	0.0324849
ENSG00000213592	PPIAP42	peptidylprolyl isomerase A pseudogene 42 [Source:HGNC Symbol;Acc:HGNC:53666]	-1.32417	0.0163019	0.0324872
ENSG00000164116	GUCY1A1	guanylate cyclase 1 soluble subunit alpha 1 [Source:HGNC Symbol;Acc:HGNC:4685]	1.23189	0.0163217	0.0325252
ENSG00000260167	AC093249.2	novel transcript, antisense to ZNF689	-0.937778	0.016332	0.032544
ENSG00000256603	AP003170.4	novel transcript	1.38339	0.0164011	0.0326787
ENSG00000206588	RNU1-28P	RNA, U1 small nuclear 28, pseudogene [Source:HGNC Symbol;Acc:HGNC:37498]	1.42446	0.0164114	0.0326867
ENSG00000206596	RNU1-27P	RNA, U1 small nuclear 27, pseudogene [Source:HGNC Symbol;Acc:HGNC:37497]	1.42446	0.0164114	0.0326867
ENSG00000206652	RNU1-1	RNA, U1 small nuclear 1 [Source:HGNC Symbol;Acc:HGNC:10120]	1.42446	0.0164114	0.0326867
ENSG00000206737	RNVU1-18	RNA, variant U1 small nuclear 18 [Source:HGNC Symbol;Acc:HGNC:37496]	1.42446	0.0164114	0.0326867
ENSG00000207005	RNU1-2	RNA, U1 small nuclear 2 [Source:HGNC Symbol;Acc:HGNC:10123]	1.42446	0.0164114	0.0326867
ENSG00000207389	RNU1-4	RNA, U1 small nuclear 4 [Source:HGNC Symbol;Acc:HGNC:10128]	1.42446	0.0164114	0.0326867
ENSG00000207513	RNU1-3	RNA, U1 small nuclear 3 [Source:HGNC Symbol;Acc:HGNC:10130]	1.42446	0.0164114	0.0326867
ENSG00000273768	RNVU1-29	RNA, variant U1 small nuclear 29 [Source:HGNC Symbol;Acc:HGNC:54433]	1.42446	0.0164114	0.0326867
ENSG00000284310	MIR939	microRNA 939 [Source:HGNC Symbol;Acc:HGNC:33682]	0.868611	0.0164472	0.0327563
ENSG00000262905	AC015853.1	novel transcript, antisense to VPS53	-0.941052	0.0164812	0.032821
ENSG00000282164	PEG13	paternally expressed 13 [Source:HGNC Symbol;Acc:HGNC:19969]	-1.28236	0.0165002	0.0328571
ENSG00000101200	AVP	arginine vasopressin [Source:HGNC Symbol;Acc:HGNC:894]	0.70389	0.0165506	0.0329339
ENSG00000201801	RNU5E-4P	RNA, U5E small nuclear 4, pseudogene [Source:HGNC Symbol;Acc:HGNC:42513]	0.70389	0.0165506	0.0329339
ENSG00000224857	LINC01691	long intergenic non-protein coding RNA 1691 [Source:HGNC Symbol;Acc:HGNC:52479]	0.70389	0.0165506	0.0329339
ENSG00000225948	LINC02648	long intergenic non-protein coding RNA 2648 [Source:HGNC Symbol;Acc:HGNC:54132]	0.70389	0.0165506	0.0329339
ENSG00000225970	AL500522.1	novel transcript	0.70389	0.0165506	0.0329339
ENSG00000226870	BX276092.2	chromosome X open reading frame 49 (CXorf49) pseudogene	0.70389	0.0165506	0.0329339
ENSG00000231156	AC093702.1	novel transcript	0.70389	0.0165506	0.0329339
ENSG00000232444	AC010745.4	novel transcript	0.70389	0.0165506	0.0329339
ENSG00000234207	LINC01830	long intergenic non-protein coding RNA 1830 [Source:HGNC Symbol;Acc:HGNC:52636]	0.70389	0.0165506	0.0329339
ENSG00000237859	EEF1A1P31	eukaryotic translation elongation factor 1 alpha 1 pseudogene 31 [Source:HGNC Symbol;Acc:HGNC:37908]	0.70389	0.0165506	0.0329339
ENSG00000240457	RN7SL472P	RNA, 7SL, cytoplasmic 472, pseudogene [Source:HGNC Symbol;Acc:HGNC:46488]	0.70389	0.0165506	0.0329339
ENSG00000246022	ALDH1L1-AS2	ALDH1L1 antisense RNA 2 [Source:HGNC Symbol;Acc:HGNC:42446]	0.70389	0.0165506	0.0329339
ENSG00000251939	RNU6-1278P	RNA, U6 small nuclear 1278, pseudogene [Source:HGNC Symbol;Acc:HGNC:48241]	0.70389	0.0165506	0.0329339
ENSG00000283464	AC244452.35	novel pseudogene identical to IGHVII-44-2D	0.70389	0.0165506	0.0329339
ENSG00000283894	MIR1324	microRNA 1324 [Source:HGNC Symbol;Acc:HGNC:35377]	0.70389	0.0165506	0.0329339
ENSG00000170162	VGLL2	vestigial like family member 2 [Source:HGNC Symbol;Acc:HGNC:20232]	1.66742	0.0165642	0.0329593
ENSG00000176381	PRR18	proline rich 18 [Source:HGNC Symbol;Acc:HGNC:28574]	1.4892	0.0165767	0.0329827
ENSG00000115665	SLC5A7	solute carrier family 5 member 7 [Source:HGNC Symbol;Acc:HGNC:14025]	0.707149	0.0166016	0.0329929
ENSG00000136546	SCN7A	sodium voltage-gated channel alpha subunit 7 [Source:HGNC Symbol;Acc:HGNC:10594]	-1.32018	0.0166017	0.0329929
ENSG00000168828	OR13J1	olfactory receptor family 13 subfamily J member 1 [Source:HGNC Symbol;Acc:HGNC:15108]	0.707149	0.0166016	0.0329929
ENSG00000201003	AL049745.1		0.707149	0.0166016	0.0329929
ENSG00000205669	ACOT6	acyl-CoA thioesterase 6 [Source:HGNC Symbol;Acc:HGNC:33159]	0.707149	0.0166016	0.0329929
ENSG00000218300	RPL22P14	ribosomal protein L22 pseudogene 14 [Source:HGNC Symbol;Acc:HGNC:35990]	0.707149	0.0166016	0.0329929
ENSG00000223280	RNU6-57P	RNA, U6 small nuclear 57, pseudogene [Source:HGNC Symbol;Acc:HGNC:42547]	0.707149	0.0166016	0.0329929
ENSG00000224471	MTCO3P19	MT-CO3 pseudogene 19 [Source:HGNC Symbol;Acc:HGNC:52049]	0.707149	0.0166016	0.0329929
ENSG00000226355	AL353803.1	novel transcript	0.707149	0.0166016	0.0329929
ENSG00000227321	MTND4P15	MT-ND4 pseudogene 15 [Source:HGNC Symbol;Acc:HGNC:42202]	0.707149	0.0166016	0.0329929
ENSG00000228939	AKT3-IT1	AKT3 intronic transcript 1 [Source:HGNC Symbol;Acc:HGNC:41304]	0.707149	0.0166016	0.0329929
ENSG00000230585	PHBP12	prohibitin pseudogene 12 [Source:HGNC Symbol;Acc:HGNC:39291]	0.707149	0.0166016	0.0329929
ENSG00000232177	MTND4P24	MT-ND4 pseudogene 24 [Source:HGNC Symbol;Acc:HGNC:42220]	0.707149	0.0166016	0.0329929
ENSG00000236039	AC019117.1	novel transcript	0.707149	0.0166016	0.0329929
ENSG00000237090	MKRN8P	makorin ring finger protein 8, pseudogene [Source:HGNC Symbol;Acc:HGNC:7120]	0.707149	0.0166016	0.0329929
ENSG00000239281	RPS29P2	ribosomal protein S29 pseudogene 2 [Source:HGNC Symbol;Acc:HGNC:31083]	0.707149	0.0166016	0.0329929
ENSG00000241101	PRICKLE2-AS2	PRICKLE2 antisense RNA 2 [Source:HGNC Symbol;Acc:HGNC:40917]	0.707149	0.0166016	0.0329929
ENSG00000241641	RPS23P6	ribosomal protein S23 pseudogene 6 [Source:HGNC Symbol;Acc:HGNC:36511]	0.707149	0.0166016	0.0329929
ENSG00000243064	ABCC13	ATP binding cassette subfamily C member 13 (pseudogene) [Source:HGNC Symbol;Acc:HGNC:16022]	0.707149	0.0166016	0.0329929
ENSG00000243385	AC094085.1	ribosomal protein L13 (RPL13) pseudogene	0.707149	0.0166016	0.0329929
ENSG00000253771	TPTE2P1	transmembrane phosphoinositide 3-phosphatase and tensin homolog 2 pseudogene 1 [Source:HGNC Symbol;Acc:HGNC:35196]	-1.22528	0.016585	0.0329929
ENSG00000259504	AC026992.1	novel transcript	0.707149	0.0166016	0.0329929
ENSG00000261293	AC007601.2	novel transcript, antisense to a novel protein	0.707149	0.0166016	0.0329929
ENSG00000272406	AC108102.1	novel transcript	0.707149	0.0166016	0.0329929
ENSG00000279459	AP001271.2	TEC	0.707149	0.0166016	0.0329929
ENSG00000115252	PDE1A	phosphodiesterase 1A [Source:HGNC Symbol;Acc:HGNC:8774]	-1.23736	0.0166034	0.0329947
ENSG00000187889	FYB2	FYN binding protein 2 [Source:HGNC Symbol;Acc:HGNC:27295]	-3.26011	0.016645	0.0330758
ENSG00000255983	AC007848.1	novel transcript	0.881565	0.0166825	0.0331488
ENSG00000153347	FAM81B	family with sequence similarity 81 member B [Source:HGNC Symbol;Acc:HGNC:26335]	-1.59205	0.0166857	0.0331535
ENSG00000257360	AC123567.1	REST corepressor 2 (RCOR2) pseudogene	0.710341	0.0166916	0.0331636
ENSG00000240219	AL512306.2	novel transcript	-1.34862	0.0167151	0.0332088
ENSG00000110375	UPK2	uroplakin 2 [Source:HGNC Symbol;Acc:HGNC:12579]	1.6605	0.0167777	0.0333314
ENSG00000253384	AC124242.2	family with sequence similarity 175, member A (FAM175A) pseudogene	1.81537	0.0168086	0.0333898
ENSG00000259521	INO80-AS1	INO80 antisense RNA 1 [Source:HGNC Symbol;Acc:HGNC:53138]	0.736705	0.0168432	0.0334569
ENSG00000260469	INSYN1-AS1	INSYN1 antisense RNA 1 [Source:HGNC Symbol;Acc:HGNC:51422]	1.75505	0.0168598	0.0334882
ENSG00000197182	MIRLET7BHG	MIRLET7B host gene [Source:HGNC Symbol;Acc:HGNC:37189]	0.91511	0.0168664	0.033497
ENSG00000241186	TDGF1	teratocarcinoma-derived growth factor 1 [Source:HGNC Symbol;Acc:HGNC:11701]	1.28708	0.0168666	0.033497
ENSG00000252412	Y_RNA	Y RNA [Source:RFAM;Acc:RF00019]	1.28708	0.0168666	0.033497
ENSG00000244144	AC128688.1	chromosome 1 open reading frame 106 (C1orf106) pseudogene	-1.13458	0.0169355	0.0336322
ENSG00000230215	LINC01840	long intergenic non-protein coding RNA 1840 [Source:HGNC Symbol;Acc:HGNC:40209]	0.704635	0.0169445	0.0336484
ENSG00000265991	MIR4519	microRNA 4519 [Source:HGNC Symbol;Acc:HGNC:41544]	0.737189	0.0169703	0.0336979
ENSG00000213025	COX20P1	COX20 pseudogene 1 [Source:HGNC Symbol;Acc:HGNC:31435]	1.83028	0.0170034	0.0337621
ENSG00000215899	AC209007.1	eukaryotic translation elongation factor 1 alpha 1 (EEF1A1) pseudogene	0.758187	0.0170103	0.0337742
ENSG00000256030	CBX3P4	chromobox 3 pseudogene 4 [Source:HGNC Symbol;Acc:HGNC:42876]	-1.05643	0.0170288	0.0338093
ENSG00000101292	PROKR2	prokineticin receptor 2 [Source:HGNC Symbol;Acc:HGNC:15836]	0.72231	0.0170458	0.0338128
ENSG00000181847	TIGIT	T cell immunoreceptor with Ig and ITIM domains [Source:HGNC Symbol;Acc:HGNC:26838]	-1.03892	0.017046	0.0338128
ENSG00000188730	VWC2	von Willebrand factor C domain containing 2 [Source:HGNC Symbol;Acc:HGNC:30200]	-2.28321	0.017039	0.0338128
ENSG00000203585	LINC02408	long intergenic non-protein coding RNA 2408 [Source:HGNC Symbol;Acc:HGNC:53337]	0.72231	0.0170458	0.0338128
ENSG00000204688	OR2H1	olfactory receptor family 2 subfamily H member 1 [Source:HGNC Symbol;Acc:HGNC:8252]	0.72231	0.0170458	0.0338128
ENSG00000206778	RNU6-213P	RNA, U6 small nuclear 213, pseudogene [Source:HGNC Symbol;Acc:HGNC:47176]	0.72231	0.0170458	0.0338128
ENSG00000221394	MIR1229	microRNA 1229 [Source:HGNC Symbol;Acc:HGNC:33924]	0.72231	0.0170458	0.0338128
ENSG00000221585	MIR1226	microRNA 1226 [Source:HGNC Symbol;Acc:HGNC:33922]	0.72231	0.0170458	0.0338128
ENSG00000224228	AL031599.1	novel transcript	0.72231	0.0170458	0.0338128
ENSG00000232837	LINC01700	long intergenic non-protein coding RNA 1700 [Source:HGNC Symbol;Acc:HGNC:52488]	0.72231	0.0170458	0.0338128
ENSG00000233701	PRR23C	proline rich 23C [Source:HGNC Symbol;Acc:HGNC:37173]	0.72231	0.0170458	0.0338128
ENSG00000236977	ANKRD44-IT1	ANKRD44 intronic transcript 1 [Source:HGNC Symbol;Acc:HGNC:41477]	0.72231	0.0170458	0.0338128
ENSG00000249806	AC139720.1	novel transcript	0.72231	0.0170458	0.0338128
ENSG00000250292	AC093844.1	chimerin (chimaerin) 1 (CHN1) pseudogene	0.72231	0.0170458	0.0338128
ENSG00000251574	AC099520.1	novel transcript	0.72231	0.0170458	0.0338128
ENSG00000252578	RNU6-135P	RNA, U6 small nuclear 135, pseudogene [Source:HGNC Symbol;Acc:HGNC:47098]	0.72231	0.0170458	0.0338128
ENSG00000258791	LINC00520	long intergenic non-protein coding RNA 520 [Source:HGNC Symbol;Acc:HGNC:19843]	0.72231	0.0170458	0.0338128
ENSG00000267446	AC003070.2	novel transcript	0.72231	0.0170458	0.0338128
ENSG00000268469	BNIP3P38	BCL2 interacting protein 3 pseudogene 38 [Source:HGNC Symbol;Acc:HGNC:49718]	0.72231	0.0170458	0.0338128
ENSG00000266654	AC129510.2	novel transcript, antisense CCDC57	-0.919595	0.0170473	0.0338137
ENSG00000259070	LINC00639	long intergenic non-protein coding RNA 639 [Source:HGNC Symbol;Acc:HGNC:27502]	-0.867549	0.0170572	0.0338318
ENSG00000227165	WDR11-AS1	WDR11 antisense RNA 1 [Source:HGNC Symbol;Acc:HGNC:27437]	-1.07935	0.0170693	0.0338541
ENSG00000280435	AC006058.4	TEC	2.19776	0.0171469	0.0340065
ENSG00000262312	AC004494.1	novel transcript, antisense to NLRC3	-1.29572	0.0171583	0.0340274
ENSG00000242314	RPL12P32	ribosomal protein L12 pseudogene 32 [Source:HGNC Symbol;Acc:HGNC:36597]	0.723673	0.0171605	0.0340302
ENSG00000275266	AC051649.3		2.84174	0.0171771	0.0340549
ENSG00000271369	AC087783.1	NADH dehydrogenase (ubiquinone) 1 beta subcomplex, 8, 19kDa, pseudogene	-1.26171	0.0171872	0.0340734
ENSG00000172938	MRGPRD	MAS related GPR family member D [Source:HGNC Symbol;Acc:HGNC:29626]	0.725439	0.0172213	0.0341149
ENSG00000212525	RNA5SP212	RNA, 5S ribosomal pseudogene 212 [Source:HGNC Symbol;Acc:HGNC:43112]	0.725439	0.0172213	0.0341149
ENSG00000222067	RNU4-86P	RNA, U4 small nuclear 86, pseudogene [Source:HGNC Symbol;Acc:HGNC:47022]	0.725439	0.0172213	0.0341149
ENSG00000227021	AC007557.1	novel transcript	0.725439	0.0172213	0.0341149
ENSG00000233311	MTCO1P54	MT-CO1 pseudogene 54 [Source:HGNC Symbol;Acc:HGNC:52119]	0.725439	0.0172213	0.0341149
ENSG00000234626	AL021937.3	novel transcript	0.725439	0.0172213	0.0341149
ENSG00000240074	RPL9P30	ribosomal protein L9 pseudogene 30 [Source:HGNC Symbol;Acc:HGNC:36316]	0.725439	0.0172213	0.0341149
ENSG00000243902	ELFN2	extracellular leucine rich repeat and fibronectin type III domain containing 2 [Source:NCBI gene (formerly Entrezgene);Acc:114794]	0.725439	0.0172213	0.0341149
ENSG00000259162	AL355075.5	solute carrier family 12 (sodium/chloride transporters), member 3 (SLC12A3) pseudogene	0.725439	0.0172213	0.0341149
ENSG00000267285	AC004672.2	novel transcript, sense intronic to ERC1	0.725439	0.0172213	0.0341149
ENSG00000271897	AL357518.1	novel transcript	0.725439	0.0172213	0.0341149
ENSG00000275901	Metazoa_SRP	Metazoan signal recognition particle RNA [Source:RFAM;Acc:RF00017]	0.725439	0.0172213	0.0341149
ENSG00000276100	AC106873.6		0.725439	0.0172213	0.0341149
ENSG00000279063	AC008735.5	TEC	0.725439	0.0172213	0.0341149
ENSG00000282080	AC006511.4	novel transcript	0.725439	0.0172213	0.0341149
ENSG00000283258	AC007491.1	novel transcript	0.725439	0.0172213	0.0341149
ENSG00000172482	AGXT	alanine--glyoxylate and serine--pyruvate aminotransferase [Source:HGNC Symbol;Acc:HGNC:341]	-0.745229	0.0172305	0.0341315
ENSG00000254406	AP001994.1	HLA-B associated transcript 1 (BAT1) pseudogene	0.728242	0.0172428	0.0341543
ENSG00000080511	RDH8	retinol dehydrogenase 8 [Source:HGNC Symbol;Acc:HGNC:14423]	0.746642	0.0172956	0.0342245
ENSG00000125975	C20orf173	chromosome 20 open reading frame 173 [Source:HGNC Symbol;Acc:HGNC:16166]	0.746642	0.0172956	0.0342245
ENSG00000162365	CYP4A22	cytochrome P450 family 4 subfamily A member 22 [Source:HGNC Symbol;Acc:HGNC:20575]	0.746642	0.0172956	0.0342245
ENSG00000178631	ACTG1P1	actin gamma 1 pseudogene 1 [Source:HGNC Symbol;Acc:HGNC:146]	-1.66046	0.0172822	0.0342245
ENSG00000207988	MIR576	microRNA 576 [Source:HGNC Symbol;Acc:HGNC:32832]	0.746642	0.0172956	0.0342245
ENSG00000212418	RNY4P36	RNY4 pseudogene 36 [Source:HGNC Symbol;Acc:HGNC:50884]	0.746642	0.0172956	0.0342245
ENSG00000228670	NANOGP2	Nanog homeobox pseudogene 2 [Source:HGNC Symbol;Acc:HGNC:23100]	0.746642	0.0172956	0.0342245
ENSG00000228971	LINC02607	long intergenic non-protein coding RNA 2607 [Source:HGNC Symbol;Acc:HGNC:54049]	0.746642	0.0172956	0.0342245
ENSG00000230728	AL590093.1	novel transcript	0.746642	0.0172956	0.0342245
ENSG00000233431	LINC02596	long intergenic non-protein coding RNA 2596 [Source:HGNC Symbol;Acc:HGNC:53948]	0.746642	0.0172956	0.0342245
ENSG00000233540	DNM3-IT1	DNM3 intronic transcript 1 [Source:HGNC Symbol;Acc:HGNC:41494]	0.746642	0.0172956	0.0342245
ENSG00000253772	AC112191.1	acid phosphatase 1, soluble (ACP1) pseudogene	0.746642	0.0172956	0.0342245
ENSG00000254479	SLC25A1P1	solute carrier family 25 member 1 pseudogene 1 [Source:HGNC Symbol;Acc:HGNC:43845]	0.746642	0.0172956	0.0342245
ENSG00000255946	AC069234.1	novel transcript	0.746642	0.0172956	0.0342245
ENSG00000259293	LIPC-AS1	LIPC antisense RNA 1 [Source:HGNC Symbol;Acc:HGNC:52294]	0.746642	0.0172956	0.0342245
ENSG00000267423	AC005616.1	novel transcript	0.746642	0.0172956	0.0342245
ENSG00000268529	CYP2T3P	cytochrome P450 family 2 subfamily T member 3, pseudogene [Source:HGNC Symbol;Acc:HGNC:18853]	0.746642	0.0172956	0.0342245
ENSG00000268564	AC003956.1	novel transcript, antisense to ILVBL	0.746642	0.0172956	0.0342245
ENSG00000271199	AL353804.2	novel transcript, sense overlapping FTX	0.746642	0.0172956	0.0342245
ENSG00000183888	SRARP	steroid receptor associated and regulated protein [Source:HGNC Symbol;Acc:HGNC:28339]	-2.29418	0.0173035	0.0342385
ENSG00000216915	GPR89P	G protein-coupled receptor 89 pseudogene [Source:HGNC Symbol;Acc:HGNC:13951]	0.728615	0.0173128	0.0342536
ENSG00000229765	AL354868.1	ribosomal protein L21 (RPL21) pseudogene	0.728615	0.0173128	0.0342536
ENSG00000261764	KRT18P18	keratin 18 pseudogene 18 [Source:HGNC Symbol;Acc:HGNC:33386]	0.736748	0.0173297	0.0342854
ENSG00000213574	LDHAP5	lactate dehydrogenase A pseudogene 5 [Source:HGNC Symbol;Acc:HGNC:6540]	0.73003	0.017336	0.0342963
ENSG00000275678	AL133320.2	novel transcript, sense intronic to C1orf141	1.22464	0.0173421	0.0343067
ENSG00000283821	MIR6875	microRNA 6875 [Source:HGNC Symbol;Acc:HGNC:50015]	0.743609	0.0173689	0.0343582
ENSG00000244710	RN7SL47P	RNA, 7SL, cytoplasmic 47, pseudogene [Source:HGNC Symbol;Acc:HGNC:46063]	1.3488	0.017387	0.0343923
ENSG00000124205	EDN3	endothelin 3 [Source:HGNC Symbol;Acc:HGNC:3178]	2.71739	0.0173954	0.0344074
ENSG00000270828	AL023806.2	novel transcript	0.738572	0.0174191	0.0344524
ENSG00000251468	AC135352.1	regulatory solute carrier protein, family 1, member 1 (RSC1A1) pseudogene	-0.756939	0.0174309	0.0344742
ENSG00000279261	PP2672	uncharacterized LOC100130249 [Source:NCBI gene (formerly Entrezgene);Acc:100130249]	1.38264	0.0174487	0.0345077
ENSG00000213234	ST13P10	ST13, Hsp70 interacting protein pseudogene 10 [Source:HGNC Symbol;Acc:HGNC:38745]	-0.894867	0.0174906	0.034589
ENSG00000214434	NIFKP1	nucleolar protein interacting with the FHA domain of MKI67 pseudogene 1 [Source:HGNC Symbol;Acc:HGNC:44949]	0.73806	0.0175025	0.0346108
ENSG00000250159	AC106791.1	novel transcript	1.29904	0.0175085	0.0346178
ENSG00000253669	GASAL1	growth arrest associated lncRNA 1 [Source:HGNC Symbol;Acc:HGNC:53461]	1.40029	0.0175082	0.0346178
ENSG00000253793	AC008066.1	lysophosphatidylglycerol acyltransferase 1 (LPGAT1) pseudogene	0.744537	0.0175079	0.0346178
ENSG00000263065	AF001548.1	novel transcript, antisense to MYH11	0.614211	0.0175261	0.0346509
ENSG00000096996	IL12RB1	interleukin 12 receptor subunit beta 1 [Source:HGNC Symbol;Acc:HGNC:5971]	0.7406	0.0175488	0.0346694
ENSG00000156009	MAGEA8	MAGE family member A8 [Source:HGNC Symbol;Acc:HGNC:6806]	0.7406	0.0175488	0.0346694
ENSG00000176654	NANOGP1	Nanog homeobox pseudogene 1 [Source:HGNC Symbol;Acc:HGNC:23099]	0.7406	0.0175488	0.0346694
ENSG00000184303	DRD5P1	dopamine receptor D5 pseudogene 1 [Source:HGNC Symbol;Acc:HGNC:3027]	0.7406	0.0175488	0.0346694
ENSG00000184845	DRD1	dopamine receptor D1 [Source:HGNC Symbol;Acc:HGNC:3020]	0.7406	0.0175488	0.0346694
ENSG00000222266	RNU6-757P	RNA, U6 small nuclear 757, pseudogene [Source:HGNC Symbol;Acc:HGNC:47720]	0.7406	0.0175488	0.0346694
ENSG00000227401	RPL37P1	ribosomal protein L37 pseudogene 1 [Source:HGNC Symbol;Acc:HGNC:16337]	0.745366	0.0175455	0.0346694
ENSG00000229611	LINC02851	long intergenic non-protein coding RNA 2851 [Source:HGNC Symbol;Acc:HGNC:54387]	0.7406	0.0175488	0.0346694
ENSG00000230947	AP000356.1	novel transcript	0.7406	0.0175488	0.0346694
ENSG00000237169	RPL12P27	ribosomal protein L12 pseudogene 27 [Source:HGNC Symbol;Acc:HGNC:36916]	0.7406	0.0175488	0.0346694
ENSG00000252274	AC080037.1		0.7406	0.0175488	0.0346694
ENSG00000252615	Y_RNA	Y RNA [Source:RFAM;Acc:RF00019]	0.7406	0.0175488	0.0346694
ENSG00000259078	PTBP1P	polypyrimidine tract binding protein 1 pseudogene [Source:HGNC Symbol;Acc:HGNC:20030]	0.7406	0.0175488	0.0346694
ENSG00000261544	AC011939.2	novel transcript, intronic to DENND4A	0.7406	0.0175488	0.0346694
ENSG00000264655	PPIAP54	peptidylprolyl isomerase A pseudogene 54 [Source:HGNC Symbol;Acc:HGNC:53678]	0.7406	0.0175488	0.0346694
ENSG00000266994	AC020663.1	novel transcript	0.7406	0.0175488	0.0346694
ENSG00000284055	MIR4315-1	microRNA 4315-1 [Source:HGNC Symbol;Acc:HGNC:38342]	0.750014	0.0175508	0.0346701
ENSG00000284172	MIR4315-2	microRNA 4315-2 [Source:HGNC Symbol;Acc:HGNC:38356]	0.750014	0.0175508	0.0346701
ENSG00000205045	SLFN12L	schlafen family member 12 like [Source:HGNC Symbol;Acc:HGNC:33920]	0.737885	0.0175893	0.0347445
ENSG00000173431	RNASE8	ribonuclease A family member 8 [Source:HGNC Symbol;Acc:HGNC:19277]	0.768192	0.0176277	0.0347906
ENSG00000179636	TPPP2	tubulin polymerization promoting protein family member 2 [Source:HGNC Symbol;Acc:HGNC:19293]	0.768192	0.0176277	0.0347906
ENSG00000183251	OR51B4	olfactory receptor family 51 subfamily B member 4 [Source:HGNC Symbol;Acc:HGNC:14708]	0.768192	0.0176277	0.0347906
ENSG00000206659	Y_RNA	Y RNA [Source:RFAM;Acc:RF00019]	0.768192	0.0176277	0.0347906
ENSG00000223375	AC096638.1	ribosomal protein S26 (RPS26) pseudogenes	0.768192	0.0176277	0.0347906
ENSG00000227813	Z82190.1	novel pseudogene similar to e(y)2 protein	0.768192	0.0176277	0.0347906
ENSG00000227832	ST13P21	ST13, Hsp70 interacting protein pseudogene 21 [Source:HGNC Symbol;Acc:HGNC:38864]	0.768192	0.0176277	0.0347906
ENSG00000231357	AC006028.1	prefoldin subunit 4 (PFDN4) pseudogene	0.768192	0.0176277	0.0347906
ENSG00000238288	MTND3P23	MT-ND3 pseudogene 23 [Source:HGNC Symbol;Acc:HGNC:52169]	0.768192	0.0176277	0.0347906
ENSG00000252634	RN7SKP219	RN7SK pseudogene 219 [Source:HGNC Symbol;Acc:HGNC:45943]	0.768192	0.0176277	0.0347906
ENSG00000254246	AC011377.1	novel transcript	0.768192	0.0176277	0.0347906
ENSG00000257495	KRT73-AS1	KRT73 antisense RNA 1 [Source:HGNC Symbol;Acc:HGNC:49607]	0.768192	0.0176277	0.0347906
ENSG00000258792	AL137230.1	uncharacterized LOC105370616 [Source:NCBI gene (formerly Entrezgene);Acc:105370616]	0.768192	0.0176277	0.0347906
ENSG00000265195	MIR4312	microRNA 4312 [Source:HGNC Symbol;Acc:HGNC:38376]	0.768192	0.0176277	0.0347906
ENSG00000273907	CA15P2	CA15 pseudogene 2 [Source:HGNC Symbol;Acc:HGNC:14916]	0.768192	0.0176277	0.0347906
ENSG00000278840	AC009878.1	novel transcript, sense intronic to GABRB3	0.768192	0.0176277	0.0347906
ENSG00000279340	AC090617.7	novel transcript	0.768192	0.0176277	0.0347906
ENSG00000280189	AC007614.2	novel transcript	0.768192	0.0176277	0.0347906
ENSG00000237234	Z99289.1	novel transcript	1.39384	0.017635	0.0348033
ENSG00000245685	FRG1-DT	FRG1 divergent transcript [Source:HGNC Symbol;Acc:HGNC:51590]	-1.5629	0.0176578	0.034845
ENSG00000259470	KRT8P9	keratin 8 pseudogene 9 [Source:HGNC Symbol;Acc:HGNC:33363]	0.751465	0.0176576	0.034845
ENSG00000251680	AC008591.1	novel transcript	0.730741	0.0177033	0.0349331
ENSG00000242952	RPSAP3	ribosomal protein SA pseudogene 3 [Source:HGNC Symbol;Acc:HGNC:19792]	0.764383	0.0177134	0.0349515
ENSG00000196844	PATE2	prostate and testis expressed 2 [Source:HGNC Symbol;Acc:HGNC:32249]	0.783352	0.0177473	0.035
ENSG00000199875	Y_RNA	Y RNA [Source:RFAM;Acc:RF00019]	0.783352	0.0177473	0.035
ENSG00000207144	RNU6-1297P	RNA, U6 small nuclear 1297, pseudogene [Source:HGNC Symbol;Acc:HGNC:48260]	0.783352	0.0177473	0.035
ENSG00000229009	TMPRSS11GP	transmembrane serine protease 11G, pseudogene [Source:HGNC Symbol;Acc:HGNC:42983]	0.783352	0.0177473	0.035
ENSG00000233340	AL139120.1	novel transcript	0.783352	0.0177473	0.035
ENSG00000241172	RN7SL70P	RNA, 7SL, cytoplasmic 70, pseudogene [Source:HGNC Symbol;Acc:HGNC:46086]	0.783352	0.0177473	0.035
ENSG00000258736	AL583722.2	novel transcript	0.783352	0.0177473	0.035
ENSG00000259756	AC100839.1	novel transcript, antisense to TLN2	0.783352	0.0177473	0.035
ENSG00000263974	RN7SL121P	RNA, 7SL, cytoplasmic 121, pseudogene [Source:HGNC Symbol;Acc:HGNC:46137]	0.783352	0.0177473	0.035
ENSG00000264914	AC015845.1	novel transcript, antisense to CUEDC1	0.783352	0.0177473	0.035
ENSG00000272028	RNU6-87P	RNA, U6 small nuclear 87, pseudogene [Source:HGNC Symbol;Acc:HGNC:47050]	0.783352	0.0177473	0.035
ENSG00000229065	AL354893.2	novel transcript	-1.32093	0.01776	0.0350234
ENSG00000170688	OR5E1P	olfactory receptor family 5 subfamily E member 1 pseudogene [Source:HGNC Symbol;Acc:HGNC:8342]	1.43734	0.0177685	0.0350373
ENSG00000254126	CD8B2	CD8b2 molecule [Source:HGNC Symbol;Acc:HGNC:1708]	0.985121	0.0177817	0.0350611
ENSG00000236058	RPL17P36	ribosomal protein L17 pseudogene 36 [Source:HGNC Symbol;Acc:HGNC:36051]	1.05955	0.0177881	0.0350721
ENSG00000263829	SINHCAFP1	SINHCAF pseudogene 1 [Source:HGNC Symbol;Acc:HGNC:19052]	1.33928	0.0178161	0.0351241
ENSG00000258967	HMGN1P3	high mobility group nucleosome binding domain 1 pseudogene 3 [Source:HGNC Symbol;Acc:HGNC:23343]	2.1962	0.0178214	0.0351327
ENSG00000278715	SNORD116-20	small nucleolar RNA, C/D box 116-20 [Source:HGNC Symbol;Acc:HGNC:33086]	-1.28722	0.0178323	0.0351526
ENSG00000105369	CD79A	CD79a molecule [Source:HGNC Symbol;Acc:HGNC:1698]	0.754576	0.0178611	0.0352076
ENSG00000254543	HSPD1P2	heat shock protein family D (Hsp60) member 1 pseudogene 2 [Source:HGNC Symbol;Acc:HGNC:5263]	0.77597	0.0178719	0.0352257
ENSG00000254933	AP000785.1	novel transcript	0.794113	0.0178981	0.0352739
ENSG00000271707	ATP1B3P1	ATPase Na+/K+ transporting subunit beta 3 pseudogene 1 [Source:HGNC Symbol;Acc:HGNC:807]	0.768583	0.0178975	0.0352739
ENSG00000105371	ICAM4	intercellular adhesion molecule 4 (Landsteiner-Wiener blood group) [Source:HGNC Symbol;Acc:HGNC:5347]	1.44842	0.0179584	0.0353911
ENSG00000250616	AC012645.1	novel transcript, antisense to YPEL3	-1.29669	0.0179738	0.0354198
ENSG00000166558	SLC38A8	solute carrier family 38 member 8 [Source:HGNC Symbol;Acc:HGNC:32434]	0.593636	0.0179997	0.0354692
ENSG00000199683	RN7SKP185	RN7SK pseudogene 185 [Source:HGNC Symbol;Acc:HGNC:45909]	0.787347	0.0180009	0.0354698
ENSG00000242667	AC087385.2	ribosomal protein S10 (RPS10) pseudogene	0.772053	0.0180371	0.0355394
ENSG00000262585	LINC01979	long intergenic non-protein coding RNA 1979 [Source:HGNC Symbol;Acc:HGNC:52807]	-1.30464	0.0181354	0.0357297
ENSG00000239455	AC074043.1	protein tyrosine phosphatase, non-receptor type 11 (PTPN11) pseudogene	0.784999	0.0181443	0.0357455
ENSG00000161992	PRR35	proline rich 35 [Source:HGNC Symbol;Acc:HGNC:14139]	1.09081	0.0181878	0.0358295
ENSG00000238230	LINC00391	long intergenic non-protein coding RNA 391 [Source:HGNC Symbol;Acc:HGNC:42719]	0.82713	0.0183396	0.0361252
ENSG00000254919	AC090692.1	novel transcript	0.82713	0.0183396	0.0361252
ENSG00000261040	WFDC21P	WAP four-disulfide core domain 21, pseudogene [Source:HGNC Symbol;Acc:HGNC:50357]	-1.65671	0.0183557	0.0361553
ENSG00000234177	LINC01114	long intergenic non-protein coding RNA 1114 [Source:HGNC Symbol;Acc:HGNC:49245]	-1.43647	0.0183839	0.036209
ENSG00000254757	AC127526.1	novel transcript	-1.01175	0.0184019	0.0362427
ENSG00000183022	TPM3P8	tropomyosin 3 pseudogene 8 [Source:HGNC Symbol;Acc:HGNC:39171]	0.802711	0.0184181	0.0362723
ENSG00000175676	GOLGA8DP	golgin A8 family member D, pseudogene [Source:HGNC Symbol;Acc:HGNC:32376]	0.802505	0.0184216	0.0362747
ENSG00000205089	CCNI2	cyclin I family member 2 [Source:HGNC Symbol;Acc:HGNC:33869]	1.67533	0.0184234	0.0362764
ENSG00000268486	FO681491.1	ankyrin repeat domain 30B (ANKRD30B) pseudogene	0.590599	0.0184539	0.0363348
ENSG00000213959	AL035419.1	GINS complex subunit 2 (Psf2 homolog) (GINS2) pseudogene	0.799226	0.0184591	0.0363434
ENSG00000225449	RAB6C-AS1	RAB6C antisense RNA 1 [Source:HGNC Symbol;Acc:HGNC:49278]	-1.66267	0.018465	0.0363532
ENSG00000284479	SMIM39	small integral membrane protein 39 [Source:HGNC Symbol;Acc:HGNC:54076]	0.594725	0.0184829	0.0363868
ENSG00000184221	OLIG1	oligodendrocyte transcription factor 1 [Source:HGNC Symbol;Acc:HGNC:16983]	0.903656	0.0185149	0.0364481
ENSG00000090382	LYZ	lysozyme [Source:HGNC Symbol;Acc:HGNC:6740]	-1.35132	0.0185161	0.0364487
ENSG00000255189	GLYATL1P1	glycine-N-acyltransferase like 1 pseudogene 1 [Source:HGNC Symbol;Acc:HGNC:37866]	-0.956408	0.0185266	0.0364676
ENSG00000255823	MTRNR2L8	MT-RNR2 like 8 [Source:HGNC Symbol;Acc:HGNC:37165]	1.50913	0.018543	0.0364981
ENSG00000170927	PKHD1	PKHD1 ciliary IPT domain containing fibrocystin/polyductin [Source:HGNC Symbol;Acc:HGNC:9016]	-0.810844	0.018557	0.036524
ENSG00000239195	SNORD5	small nucleolar RNA, C/D box 5 [Source:HGNC Symbol;Acc:HGNC:32702]	0.876491	0.0185757	0.0365574
ENSG00000243974	VTI1BP1	vesicle transport through interaction with t-SNAREs 1B pseudogene 1 [Source:HGNC Symbol;Acc:HGNC:43727]	0.778611	0.0186166	0.0366343
ENSG00000162344	FGF19	fibroblast growth factor 19 [Source:HGNC Symbol;Acc:HGNC:3675]	1.21496	0.018652	0.0367023
ENSG00000278943	AC079228.1	tec	0.783701	0.0186626	0.0367214
ENSG00000215018	COL28A1	collagen type XXVIII alpha 1 chain [Source:HGNC Symbol;Acc:HGNC:22442]	-1.51495	0.0186783	0.0367505
ENSG00000175772	LINC01106	long intergenic non-protein coding RNA 1106 [Source:HGNC Symbol;Acc:HGNC:26769]	1.75226	0.0187175	0.036826
ENSG00000185074	OR7E31P	olfactory receptor family 7 subfamily E member 31 pseudogene [Source:HGNC Symbol;Acc:HGNC:8404]	0.820734	0.0187227	0.0368344
ENSG00000254061	AC091144.2	RNA binding motif protein 4 (RBM4) pseudogene	1.28751	0.0187437	0.0368731
ENSG00000268278	AC123912.3	zinc finger protein 100 (ZNF100) pseudogene	0.772372	0.0187526	0.0368879
ENSG00000163016	ALMS1P1	ALMS1 pseudogene 1 [Source:HGNC Symbol;Acc:HGNC:29586]	-1.45623	0.0187826	0.0369426
ENSG00000237798	AC010894.3	novel transcript, antisense WIPF1	0.768477	0.0188022	0.0369786
ENSG00000213293	AC012618.1	ribosomal protein L28 (RPL28) pseudogene	0.80676	0.018881	0.0371282
ENSG00000226254	PTP4A1P3	PTP4A1 pseudogene 3 [Source:HGNC Symbol;Acc:HGNC:41930]	0.80676	0.018881	0.0371282
ENSG00000274624	AC007671.1	novel transcript, sense intronic to ST8SIA1	0.80676	0.018881	0.0371282
ENSG00000280078	AC016526.3	TEC	-1.47416	0.0188867	0.0371378
ENSG00000277967	AL049766.3		-1.88579	0.0188974	0.0371569
ENSG00000268288	AL589765.5	novel transcript, antisense to OAZ3	-0.875956	0.0189508	0.0372601
ENSG00000152766	ANKRD22	ankyrin repeat domain 22 [Source:HGNC Symbol;Acc:HGNC:28321]	0.98235	0.018957	0.0372707
ENSG00000175164	ABO	ABO, alpha 1-3-N-acetylgalactosaminyltransferase and alpha 1-3-galactosyltransferase [Source:HGNC Symbol;Acc:HGNC:79]	-1.61653	0.0189664	0.0372873
ENSG00000273974	AC004386.2		0.78859	0.0189837	0.0373196
ENSG00000234558	API5P1	apoptosis inhibitor 5 pseudogene 1 [Source:HGNC Symbol;Acc:HGNC:595]	0.790972	0.0189893	0.0373288
ENSG00000204086	RPA4	replication protein A4 [Source:HGNC Symbol;Acc:HGNC:30305]	0.840248	0.0190133	0.0373725
ENSG00000274086	L29074.2		0.840248	0.0190133	0.0373725
ENSG00000187581	COX8C	cytochrome c oxidase subunit 8C [Source:HGNC Symbol;Acc:HGNC:24382]	0.826146	0.0190402	0.0374183
ENSG00000237281	CATIP-AS2	CATIP antisense RNA 2 [Source:HGNC Symbol;Acc:HGNC:41079]	0.826146	0.0190402	0.0374183
ENSG00000237452	BHMG1	basic helix-loop-helix and HMG-box containing 1 [Source:HGNC Symbol;Acc:HGNC:44318]	0.826146	0.0190402	0.0374183
ENSG00000254688	AC013549.3	novel transcript	0.826146	0.0190402	0.0374183
ENSG00000265408	AC009084.1	novel transcript	0.734037	0.0190698	0.0374747
ENSG00000169253	AL669983.1	ribosomal protein L36 (RPL36) pseudogene	0.842837	0.0190728	0.0374788
ENSG00000270945	HSPE1P7	heat shock protein family E (Hsp10) member 1 pseudogene 7 [Source:HGNC Symbol;Acc:HGNC:49327]	0.846096	0.0190849	0.0375009
ENSG00000224172	AC091799.1	myelin protein zero-like 1 (MPZL1) pseudogene	0.795201	0.0191078	0.037544
ENSG00000182983	ZNF662	zinc finger protein 662 [Source:HGNC Symbol;Acc:HGNC:31930]	1.54506	0.0192109	0.0377449
ENSG00000259419	HNRNPCP3	heterogeneous nuclear ribonucleoprotein C pseudogene 3 [Source:HGNC Symbol;Acc:HGNC:48815]	0.831241	0.0192149	0.0377509
ENSG00000277297	ATP5F1AP10	ATP synthase F1 subunit alpha pseudogene 10 [Source:HGNC Symbol;Acc:HGNC:37668]	1.94582	0.0192469	0.037812
ENSG00000178342	KCNG2	potassium voltage-gated channel modifier subfamily G member 2 [Source:HGNC Symbol;Acc:HGNC:6249]	1.47602	0.0192597	0.0378354
ENSG00000212366	RNU6-1246P	RNA, U6 small nuclear 1246, pseudogene [Source:HGNC Symbol;Acc:HGNC:48209]	-0.830529	0.0192812	0.0378757
ENSG00000251152	AC025539.1	novel transcript	-1.30473	0.0192948	0.0379007
ENSG00000224411	HSP90AA2P	heat shock protein 90 alpha family class A member 2, pseudogene [Source:HGNC Symbol;Acc:HGNC:5256]	0.925876	0.0193072	0.0379232
ENSG00000280425	AL357673.2	novel transcript, antisense to CDCP2	1.34657	0.0193282	0.0379626
ENSG00000163218	PGLYRP4	peptidoglycan recognition protein 4 [Source:HGNC Symbol;Acc:HGNC:30015]	1.03917	0.0193293	0.0379632
ENSG00000119283	TRIM67	tripartite motif containing 67 [Source:HGNC Symbol;Acc:HGNC:31859]	-1.21265	0.0193324	0.0379656
ENSG00000285162	AC004593.2	chimerin 2 [Source:NCBI gene (formerly Entrezgene);Acc:1124]	-1.71274	0.0193319	0.0379656
ENSG00000251583	MFFP2	MFF pseudogene 2 [Source:HGNC Symbol;Acc:HGNC:54540]	0.824474	0.0193534	0.0380051
ENSG00000228522	AL845321.1	methylenetetrahydrofolate dehydrogenase (NADP+ dependent) 1-like (MTHFD1L) pseudogene	1.96353	0.0193577	0.0380116
ENSG00000161594	KLHL10	kelch like family member 10 [Source:HGNC Symbol;Acc:HGNC:18829]	1.48921	0.0193958	0.0380847
ENSG00000276255	LINC02809	long intergenic non-protein coding RNA 2809 [Source:HGNC Symbol;Acc:HGNC:54341]	-1.68737	0.0194019	0.0380948
ENSG00000263394	AC007952.7	novel transcript	-1.48695	0.0194233	0.038135
ENSG00000144644	GADL1	glutamate decarboxylase like 1 [Source:HGNC Symbol;Acc:HGNC:27949]	-1.55055	0.0194497	0.0381433
ENSG00000233766	CAVIN2-AS1	CAVIN2 and TMEFF2 antisense RNA 1 [Source:HGNC Symbol;Acc:HGNC:40517]	-1.15353	0.0194359	0.0381433
ENSG00000271984	AL008726.1	novel transcript, antisense to CTSA	-1.4906	0.0194567	0.0381433
ENSG00000281392	LINC00506	long intergenic non-protein coding RNA 506 [Source:NCBI gene (formerly Entrezgene);Acc:100846978]	-0.96787	0.0194488	0.0381433
ENSG00000135625	EGR4	early growth response 4 [Source:HGNC Symbol;Acc:HGNC:3241]	0.957066	0.0194908	0.0382008
ENSG00000188820	CALHM6	calcium homeostasis modulator family member 6 [Source:HGNC Symbol;Acc:HGNC:33391]	1.47329	0.019513	0.0382407
ENSG00000166856	GPR182	G protein-coupled receptor 182 [Source:HGNC Symbol;Acc:HGNC:13708]	1.28199	0.0195458	0.0383032
ENSG00000205086	C2orf91	chromosome 2 putative open reading frame 91 [Source:HGNC Symbol;Acc:HGNC:42966]	1.48499	0.0195846	0.0383775
ENSG00000254027	AC009902.2	novel transcript	-1.25838	0.0196417	0.0384874
ENSG00000274252	GGTLC3	gamma-glutamyltransferase light chain family member 3 [Source:HGNC Symbol;Acc:HGNC:33426]	0.858013	0.0196638	0.038529
ENSG00000168060	NAALADL1	N-acetylated alpha-linked acidic dipeptidase like 1 [Source:HGNC Symbol;Acc:HGNC:23536]	1.48022	0.0197035	0.0386048
ENSG00000115009	CCL20	C-C motif chemokine ligand 20 [Source:HGNC Symbol;Acc:HGNC:10619]	-1.85095	0.0197283	0.0386517
ENSG00000213362	FTH1P12	ferritin heavy chain 1 pseudogene 12 [Source:HGNC Symbol;Acc:HGNC:3982]	0.804065	0.0200019	0.0386676
ENSG00000219294	PIP5K1P1	phosphatidylinositol-4-phosphate 5-kinase type 1 pseudogene 1 [Source:HGNC Symbol;Acc:HGNC:28372]	1.05961	0.0200103	0.0386676
ENSG00000228079	AC012368.2	novel transcript	1.13827	0.0200396	0.0386676
ENSG00000231665	OGFOD1P1	2-oxoglutarate and iron dependent oxygenase domain containing 1 pseudogene 1 [Source:HGNC Symbol;Acc:HGNC:39202]	-1.3284	0.0198768	0.0386676
ENSG00000233144	AL512656.1	novel transcript	0.831944	0.0198343	0.0386676
ENSG00000236475	TRIM26BP	tripartite motif containing 26B, pseudogene [Source:HGNC Symbol;Acc:HGNC:31338]	0.845003	0.0198843	0.0386676
ENSG00000261557	EEF1A1P38	eukaryotic translation elongation factor 1 alpha 1 pseudogene 38 [Source:HGNC Symbol;Acc:HGNC:37916]	1.25024	0.0200206	0.0386676
ENSG00000264164	AC090616.2	bromodomain PHD finger transcription factor (BPTF) pseudogene	1.55429	0.0197782	0.0386676
ENSG00000273091	AP000255.1	novel transcript	-0.902073	0.0199053	0.0386676
ENSG00000279748	AC008764.9	TEC	-1.90166	0.0197697	0.0386676
ENSG00000283443	AC018688.1	zinc finger protein 285 (ZNF285) pseudogene	-1.62796	0.0197647	0.0386676
ENSG00000285287	AL354855.1	novel pseudogene similar to avian transmembrane protein 180	-1.36315	0.0199623	0.0386676
ENSG00000245248	USP2-AS1	USP2 antisense RNA 1 (head to head) [Source:HGNC Symbol;Acc:HGNC:48673]	1.23745	0.0200544	0.0386884
ENSG00000272887	CSPG4P5	chondroitin sulfate proteoglycan 4 pseudogene 5 [Source:HGNC Symbol;Acc:HGNC:29403]	-2.20155	0.0200759	0.0387281
ENSG00000272620	AFAP1-AS1	AFAP1 antisense RNA 1 [Source:HGNC Symbol;Acc:HGNC:28141]	0.696418	0.0201054	0.0387831
ENSG00000223697	AF230666.1	novel transcript, antisense to PHF20L1	-1.57806	0.0201287	0.0388263
ENSG00000137970	RPL7P9	ribosomal protein L7 pseudogene 9 [Source:HGNC Symbol;Acc:HGNC:37028]	2.5856	0.0201405	0.0388474
ENSG00000274044	FAM230J	family with sequence similarity 230 member J [Source:HGNC Symbol;Acc:HGNC:52448]	0.858594	0.0201464	0.0388568
ENSG00000255145	STX17-AS1	STX17 antisense RNA 1 [Source:HGNC Symbol;Acc:HGNC:51174]	-1.13717	0.0201822	0.0389241
ENSG00000253607	AC104316.1	novel transcript, antisense to DERL1	0.847428	0.0201924	0.038942
ENSG00000138379	MSTN	myostatin [Source:HGNC Symbol;Acc:HGNC:4223]	-1.90506	0.0202043	0.038963
ENSG00000264982	AC015563.2	novel transcript, antisense to FAM59A	-2.1921	0.0202054	0.0389635
ENSG00000273249	BX649632.1	novel transcript, antisense to WDR5	-1.5636	0.020267	0.0390804
ENSG00000184210	DGAT2L6	diacylglycerol O-acyltransferase 2 like 6 [Source:HGNC Symbol;Acc:HGNC:23250]	0.844492	0.0202703	0.0390831
ENSG00000263257	AC040173.1	novel transcript	0.844492	0.0202703	0.0390831
ENSG00000283769	CR392000.2	novel transcript, antisense to a novel protein	0.825999	0.0203048	0.0391479
ENSG00000283980	GNG14	G protein subunit gamma 14 [Source:HGNC Symbol;Acc:HGNC:53439]	-0.903752	0.0203536	0.0392383
ENSG00000237882	PPIAP13	peptidylprolyl isomerase A pseudogene 13 [Source:HGNC Symbol;Acc:HGNC:9266]	0.777377	0.0204628	0.0394159
ENSG00000253051	SNORA31B	small nucleolar RNA, H/ACA box 31B [Source:NCBI gene (formerly Entrezgene);Acc:109616966]	0.597119	0.020462	0.0394159
ENSG00000231956	HNRNPA1P9	heterogeneous nuclear ribonucleoprotein A1 pseudogene 9 [Source:HGNC Symbol;Acc:HGNC:39127]	0.924516	0.020518	0.0395204
ENSG00000233688	BX842559.2	zinc finger-like protein 9 (ZPR) pseudogene	-0.700576	0.0205776	0.039626
ENSG00000243287	RPS17P14	ribosomal protein S17 pseudogene 14 [Source:HGNC Symbol;Acc:HGNC:35534]	-0.700576	0.0205776	0.039626
ENSG00000252637	RNA5SP268	RNA, 5S ribosomal pseudogene 268 [Source:HGNC Symbol;Acc:HGNC:43168]	-0.700576	0.0205776	0.039626
ENSG00000266498	AC055811.3	novel transcript	-0.700576	0.0205776	0.039626
ENSG00000274594	AL391669.1	transmembrane protein 80 (TMEM80) pseudogene	-0.700576	0.0205776	0.039626
ENSG00000243137	PSG4	pregnancy specific beta-1-glycoprotein 4 [Source:HGNC Symbol;Acc:HGNC:9521]	1.33095	0.0205881	0.0396444
ENSG00000162753	SLC9C2	solute carrier family 9 member C2 (putative) [Source:HGNC Symbol;Acc:HGNC:28664]	-1.66009	0.0206212	0.0397045
ENSG00000251196	AC106760.1	novel pseudogene	-1.88211	0.0206293	0.0397182
ENSG00000124134	KCNS1	potassium voltage-gated channel modifier subfamily S member 1 [Source:HGNC Symbol;Acc:HGNC:6300]	1.59905	0.0206528	0.0397616
ENSG00000214424	FAM149B1P1	family with sequence similarity 149 member B1 pseudogene 1 [Source:HGNC Symbol;Acc:HGNC:31735]	0.855875	0.0206566	0.039767
ENSG00000234614	C2CD4D-AS1	C2CD4D and THEM5 antisense RNA 1 [Source:HGNC Symbol;Acc:HGNC:54045]	1.26483	0.0206834	0.0398167
ENSG00000260882	AC026458.1	novel pseudogene	-1.02755	0.0207524	0.0399312
ENSG00000263426	RN7SL471P	RNA, 7SL, cytoplasmic 471, pseudogene [Source:HGNC Symbol;Acc:HGNC:46487]	1.04359	0.0208019	0.0400244
ENSG00000285122	PIGY-DT	PIGY divergent transcript [Source:HGNC Symbol;Acc:HGNC:54080]	-1.05086	0.0208107	0.0400396
ENSG00000235481	UBE2R2-AS1	UBE2R2 antisense RNA 1 [Source:HGNC Symbol;Acc:HGNC:49911]	-1.05159	0.0208483	0.0401101
ENSG00000278431	AC243547.2	novel transcript, antisense to ANKRD34A	-1.01478	0.0208609	0.0401324
ENSG00000171722	SPATA46	spermatogenesis associated 46 [Source:HGNC Symbol;Acc:HGNC:27648]	-1.05559	0.0208676	0.0401417
ENSG00000234297	PSIP1P1	PC4 and SFRS1 interacting protein 1 pseudogene 1 [Source:HGNC Symbol;Acc:HGNC:31132]	1.0708	0.0209451	0.0402889
ENSG00000229862	AL121972.1	novel transcript	-0.88638	0.0210069	0.0404058
ENSG00000261231	LINC02133	long intergenic non-protein coding RNA 2133 [Source:HGNC Symbol;Acc:HGNC:52993]	0.84916	0.0210218	0.0404325
ENSG00000234233	KCNH1-IT1	KCNH1 intronic transcript 1 [Source:HGNC Symbol;Acc:HGNC:41351]	1.06305	0.0211236	0.0406209
ENSG00000283551	SNORD98	small nucleolar RNA, C/D box 98 [Source:HGNC Symbol;Acc:HGNC:32761]	0.715769	0.0211424	0.0406552
ENSG00000274902	AC004241.2	novel transcript	1.00969	0.0211481	0.0406642
ENSG00000183742	MACC1	MET transcriptional regulator MACC1 [Source:HGNC Symbol;Acc:HGNC:30215]	3.25868	0.0212241	0.0408028
ENSG00000231007	CDC20P1	cell division cycle 20 pseudogene 1 [Source:HGNC Symbol;Acc:HGNC:29487]	-1.17509	0.0212356	0.040823
ENSG00000248714	AC091180.2	novel transcript	-1.26038	0.0212663	0.0408801
ENSG00000271803	AL121906.1	novel transcript, antisense to NECAB3	-1.27383	0.0212778	0.0409004
ENSG00000236159	AL031659.1	ribosomal protein L13 (RPL13) pseudogene	-1.12021	0.0213312	0.0410012
ENSG00000124575	H1-3	H1.3 linker histone, cluster member [Source:HGNC Symbol;Acc:HGNC:4717]	1.11248	0.0213858	0.0411003
ENSG00000244056	RN7SL417P	RNA, 7SL, cytoplasmic 417, pseudogene [Source:HGNC Symbol;Acc:HGNC:46433]	-1.32411	0.0213903	0.0411071
ENSG00000203721	LINC00862	long intergenic non-protein coding RNA 862 [Source:HGNC Symbol;Acc:HGNC:21901]	1.26121	0.0214114	0.0411458
ENSG00000224280	AC005014.1	ataxin 2-like (ATXN2L) pseudogene	-1.01995	0.0214297	0.041179
ENSG00000102174	PHEX	phosphate regulating endopeptidase homolog X-linked [Source:HGNC Symbol;Acc:HGNC:8918]	-2.42169	0.0214332	0.0411837
ENSG00000277349	CICP25	capicua transcriptional repressor pseudogene 25 [Source:HGNC Symbol;Acc:HGNC:48837]	0.91762	0.0214645	0.0412421
ENSG00000273319	AC058791.1	novel transcript	1.58633	0.0215197	0.0413442
ENSG00000231556	RSL24D1P3	ribosomal L24 domain containing 1 pseudogene 3 [Source:HGNC Symbol;Acc:HGNC:37883]	-1.32092	0.021571	0.0414118
ENSG00000236792	AL513175.2	pseudogene similar to ATP-binding cassette, sub-family E (OABP), member (ABCE1)	0.931631	0.0216813	0.0416009
ENSG00000271662	AC233280.2	protein phosphatase 4, regulatory subunit 2, pseudogene.	-1.49979	0.0217064	0.0416414
ENSG00000182327	GLTPD2	glycolipid transfer protein domain containing 2 [Source:HGNC Symbol;Acc:HGNC:33756]	-1.54491	0.0217267	0.0416764
ENSG00000183807	FAM162B	family with sequence similarity 162 member B [Source:HGNC Symbol;Acc:HGNC:21549]	1.94124	0.0217994	0.041814
ENSG00000260093	AC034111.1	novel transcript, antisense to MSRA	-1.44563	0.0218246	0.0418603
ENSG00000279641	AC120057.3	TEC	-0.950445	0.0218464	0.0419003
ENSG00000069764	PLA2G10	phospholipase A2 group X [Source:HGNC Symbol;Acc:HGNC:9029]	-0.865987	0.0218481	0.0419015
ENSG00000134716	CYP2J2	cytochrome P450 family 2 subfamily J member 2 [Source:HGNC Symbol;Acc:HGNC:2634]	-1.04645	0.0218569	0.0419164
ENSG00000256159	AC022080.2	mitochondrial ribosomal protein L30 (MRPL30) pseudogene	0.884736	0.0218867	0.0419679
ENSG00000272112	AC011374.2	novel transcript	0.884736	0.0218867	0.0419679
ENSG00000280116	AC231657.2	MAGI family member, X-linked (MAGIX) pseudogene	0.884736	0.0218867	0.0419679
ENSG00000227267	AC072039.1	downstream neighbor of SON (DONSON) pseudogene	1.18086	0.0219644	0.0421149
ENSG00000168148	H3-4	H3.4 histone [Source:HGNC Symbol;Acc:HGNC:4778]	-1.36721	0.0219816	0.042146
ENSG00000243517	AC024940.2	ribosomal protein L13a (RPL13A) pseudogene	1.11099	0.022069	0.0423018
ENSG00000283268	TEX54	testis expressed 54 [Source:HGNC Symbol;Acc:HGNC:53729]	1.63697	0.0220846	0.0423298
ENSG00000278912	AC008870.5	novel transcript	-0.999839	0.022111	0.0423783
ENSG00000241622	RARRES2P1	retinoic acid receptor responder 2 pseudogene 1 [Source:HGNC Symbol;Acc:HGNC:48700]	-1.11063	0.0221148	0.0423838
ENSG00000223203	RNA5SP221	RNA, 5S ribosomal pseudogene 221 [Source:HGNC Symbol;Acc:HGNC:43121]	0.86535	0.0221274	0.042406
ENSG00000242142	SERBP1P3	SERPINE1 mRNA binding protein 1 pseudogene 3 [Source:HGNC Symbol;Acc:HGNC:44630]	0.867902	0.0221632	0.0424726
ENSG00000249691	AC026117.1	developmental pluripotency associated 4 (DPPA4) pseudogene	-0.729977	0.0222436	0.0426226
ENSG00000262096	PCDHB19P	protocadherin beta 19 pseudogene [Source:HGNC Symbol;Acc:HGNC:14549]	-1.14843	0.0222537	0.0426402
ENSG00000148734	NPFFR1	neuropeptide FF receptor 1 [Source:HGNC Symbol;Acc:HGNC:17425]	1.37709	0.0223042	0.0427323
ENSG00000231422	LINC01516	long intergenic non-protein coding RNA 1516 [Source:HGNC Symbol;Acc:HGNC:51211]	-0.990241	0.0223049	0.0427323
ENSG00000264660	AC107926.1	novel transcript	1.17372	0.0223029	0.0427323
ENSG00000178081	ULK4P3	ULK4 pseudogene 3 [Source:HGNC Symbol;Acc:HGNC:15777]	-2.27361	0.022327	0.0427726
ENSG00000124257	NEURL2	neuralized E3 ubiquitin protein ligase 2 [Source:HGNC Symbol;Acc:HGNC:16156]	-2.5675	0.0223326	0.0427813
ENSG00000254680	AC079329.1	novel transcript	0.833703	0.0223387	0.0427911
ENSG00000197308	GATA3-AS1	GATA3 antisense RNA 1 [Source:HGNC Symbol;Acc:HGNC:33786]	-2.15704	0.0223716	0.0428423
ENSG00000166897	ELFN2	extracellular leucine rich repeat and fibronectin type III domain containing 2 [Source:HGNC Symbol;Acc:HGNC:29396]	1.5478	0.0223809	0.042858
ENSG00000223393	AL118511.1	novel transcript	-0.688977	0.0224013	0.0428953
ENSG00000227568	SNX18P26	sorting nexin 18 pseudogene 26 [Source:HGNC Symbol;Acc:HGNC:39634]	-2.28455	0.0224122	0.0429141
ENSG00000112530	PACRG	parkin coregulated [Source:HGNC Symbol;Acc:HGNC:19152]	-1.57103	0.0224176	0.0429204
ENSG00000176761	ZNF285B	zinc finger protein 285B (pseudogene) [Source:HGNC Symbol;Acc:HGNC:33262]	1.42478	0.022417	0.0429204
ENSG00000230062	ANKRD66	ankyrin repeat domain 66 [Source:HGNC Symbol;Acc:HGNC:44669]	-0.727513	0.0224304	0.0429411
ENSG00000279942	AL353597.3	TEC	-0.727513	0.0224304	0.0429411
ENSG00000253484	AC113145.1	novel transcript	0.950382	0.0224405	0.0429583
ENSG00000235308	AL445991.1	novel pseudogene	-1.28329	0.0224843	0.0430402
ENSG00000238390	AP000254.1		-1.29179	0.0225061	0.0430799
ENSG00000206680	SNORD21	small nucleolar RNA, C/D box 21 [Source:HGNC Symbol;Acc:HGNC:10144]	0.993714	0.0225157	0.0430965
ENSG00000243930	RPS12P21	ribosomal protein S12 pseudogene 21 [Source:HGNC Symbol;Acc:HGNC:36464]	-0.798881	0.0225489	0.043158
ENSG00000196408	NOXO1	NADPH oxidase organizer 1 [Source:HGNC Symbol;Acc:HGNC:19404]	-1.11516	0.0225932	0.0432407
ENSG00000197826	CFAP299	cilia and flagella associated protein 299 [Source:HGNC Symbol;Acc:HGNC:28554]	-0.749213	0.0226085	0.0432641
ENSG00000228809	AL034428.1	novel transcript, antisense to SNRPB2	-0.749213	0.0226085	0.0432641
ENSG00000272442	AL353588.1	novel protein, TMEM151B-SPATS1 readtrough	-1.25107	0.0226072	0.0432641
ENSG00000257624	AC004024.1	immediate early response 3 interacting protein 1 (IR3IP) pseudogene	0.959898	0.0226549	0.0433509
ENSG00000250053	RARRES2P4	retinoic acid receptor responder 2 pseudogene 4 [Source:HGNC Symbol;Acc:HGNC:48703]	-1.52493	0.0226861	0.0434025
ENSG00000272589	ZSWIM8-AS1	ZSWIM8 antisense RNA 1 [Source:HGNC Symbol;Acc:HGNC:45103]	-2.31645	0.022732	0.0434883
ENSG00000234810	AL603840.1	novel transcript	-0.951013	0.0227559	0.043532
ENSG00000250982	GAPDHP35	glyceraldehyde 3 phosphate dehydrogenase pseudogene 35 [Source:HGNC Symbol;Acc:HGNC:37789]	1.53292	0.0227725	0.0435618
ENSG00000254057	AC084346.1	novel transcript	-1.20805	0.0228255	0.0436591
ENSG00000261575	AC005829.1	C17orf58 pseudogene	-1.06486	0.022883	0.0437671
ENSG00000279393	AL139005.1	TEC	0.884442	0.0229807	0.0439521
ENSG00000006611	USH1C	USH1 protein network component harmonin [Source:HGNC Symbol;Acc:HGNC:12597]	1.31848	0.0229853	0.0439587
ENSG00000242375	AL590705.3	novel transcript	1.05369	0.023011	0.0439998
ENSG00000224294	PINCR	p53-induced noncoding RNA [Source:HGNC Symbol;Acc:HGNC:53590]	0.899988	0.0230576	0.0440849
ENSG00000187905	LRRC74B	leucine rich repeat containing 74B [Source:HGNC Symbol;Acc:HGNC:34301]	-0.987691	0.023118	0.0441983
ENSG00000174844	DNAH12	dynein axonemal heavy chain 12 [Source:HGNC Symbol;Acc:HGNC:2943]	-2.13955	0.0231425	0.0442432
ENSG00000112212	TSPO2	translocator protein 2 [Source:HGNC Symbol;Acc:HGNC:21256]	-1.12402	0.0231481	0.0442517
ENSG00000166391	MOGAT2	monoacylglycerol O-acyltransferase 2 [Source:HGNC Symbol;Acc:HGNC:23248]	-1.3648	0.023158	0.0442687
ENSG00000237280	AL136982.3	novel transcript	1.33884	0.023166	0.0442818
ENSG00000214676	RPL9P16	ribosomal protein L9 pseudogene 16 [Source:HGNC Symbol;Acc:HGNC:36851]	0.988997	0.0231692	0.044284
ENSG00000279781	AC079336.6	TEC	0.988997	0.0231692	0.044284
ENSG00000250714	AC100861.2	novel transcript	1.27359	0.023171	0.0442854
ENSG00000102466	FGF14	fibroblast growth factor 14 [Source:HGNC Symbol;Acc:HGNC:3671]	-1.25978	0.0231819	0.0443043
ENSG00000142623	PADI1	peptidyl arginine deiminase 1 [Source:HGNC Symbol;Acc:HGNC:18367]	1.22356	0.0232505	0.044432
ENSG00000249967	AL355315.1	novel protein	-1.96456	0.0232509	0.044432
ENSG00000173452	TMEM196	transmembrane protein 196 [Source:HGNC Symbol;Acc:HGNC:22431]	-1.12073	0.0234085	0.0447311
ENSG00000271151	AC016737.1	novel transcript	-0.946072	0.023414	0.0447394
ENSG00000277460	AL031591.2		0.801323	0.0234285	0.0447651
ENSG00000234702	VDAC1P3	voltage dependent anion channel 1 pseudogene 3 [Source:HGNC Symbol;Acc:HGNC:37478]	0.957226	0.0234526	0.0448071
ENSG00000268543	AC012313.4	novel transcript	-0.831443	0.0234602	0.0448195
ENSG00000273473	BX649601.1	novel transcript	-0.862914	0.0234956	0.0448852
ENSG00000272092	AC087623.2	novel transcript	-0.898871	0.0235128	0.0449159
ENSG00000128422	KRT17	keratin 17 [Source:HGNC Symbol;Acc:HGNC:6427]	1.8547	0.023536	0.0449581
ENSG00000272954	AP000553.2	novel transcript, sense intronic to PPIL2	-1.77978	0.0235508	0.0449844
ENSG00000168032	ENTPD3	ectonucleoside triphosphate diphosphohydrolase 3 [Source:HGNC Symbol;Acc:HGNC:3365]	-1.67721	0.0236083	0.0450909
ENSG00000268705	BNIP3P26	BCL2 interacting protein 3 pseudogene 26 [Source:HGNC Symbol;Acc:HGNC:49706]	-1.32993	0.0236088	0.0450909
ENSG00000261390	MAFTRR	MAF transcriptional regulator RNA [Source:HGNC Symbol;Acc:HGNC:51525]	-1.38221	0.0236592	0.0451788
ENSG00000217716	RPS10P3	ribosomal protein S10 pseudogene 3 [Source:HGNC Symbol;Acc:HGNC:23684]	1.00211	0.0236756	0.0452082
ENSG00000282742	AC093323.3	TEC	1.46491	0.023699	0.0452507
ENSG00000183476	SH2D7	SH2 domain containing 7 [Source:HGNC Symbol;Acc:HGNC:34549]	-0.910789	0.0237044	0.045259
ENSG00000242488	AF107885.1	ribosomal protein S2 (RPS2) pseudogene	1.3319	0.0237063	0.0452606
ENSG00000280179	CU639417.5	uncharacterized CH507-42P11.6 [Source:NCBI gene (formerly Entrezgene);Acc:102724398]	-1.34624	0.0237454	0.0453331
ENSG00000174473	GALNTL6	polypeptide N-acetylgalactosaminyltransferase like 6 [Source:HGNC Symbol;Acc:HGNC:33844]	0.994796	0.0238621	0.0455538
ENSG00000182329	KIAA2012	KIAA2012 [Source:HGNC Symbol;Acc:HGNC:51250]	-1.44004	0.0238873	0.0455999
ENSG00000173673	HES3	hes family bHLH transcription factor 3 [Source:HGNC Symbol;Acc:HGNC:26226]	1.90656	0.0238958	0.045614
ENSG00000250129	AC116424.1	novel transcript	-0.815955	0.0239879	0.0457835
ENSG00000267121	AC008105.3	novel transcript, antisense to FMNL1	1.16778	0.0240989	0.0459932
ENSG00000198216	CACNA1E	calcium voltage-gated channel subunit alpha1 E [Source:HGNC Symbol;Acc:HGNC:1392]	2.09953	0.0241006	0.0459943
ENSG00000250765	AC138035.2	novel transcript	0.925955	0.0241481	0.0460829
ENSG00000173838	MARCHF10	membrane associated ring-CH-type finger 10 [Source:HGNC Symbol;Acc:HGNC:26655]	-1.31384	0.0241663	0.0461133
ENSG00000271766	AC010424.2	novel transcript	-0.835071	0.0241654	0.0461133
ENSG00000266192	MIR1260B	microRNA 1260b [Source:HGNC Symbol;Acc:HGNC:38258]	0.782509	0.0241778	0.0461332
ENSG00000251463	FKBP4P1	FKBP prolyl isomerase 4 pseudogene 1 [Source:HGNC Symbol;Acc:HGNC:44038]	-0.835772	0.0242012	0.0461757
ENSG00000258940	AL132639.2	novel transcript, antisense to CTAGE5	-1.11641	0.0242142	0.0461984
ENSG00000275005	AL354950.1	novel transcript, antisense to EBF3	-1.41909	0.0242187	0.0462049
ENSG00000284829	AL662884.2	novel transcript	2.75175	0.0242416	0.0462465
ENSG00000235028	HMGN1P30	high mobility group nucleosome binding domain 1 pseudogene 30 [Source:HGNC Symbol;Acc:HGNC:39374]	0.995049	0.0242559	0.0462715
ENSG00000251381	LINC00958	long intergenic non-protein coding RNA 958 [Source:HGNC Symbol;Acc:HGNC:48671]	-1.20427	0.0243094	0.0463715
ENSG00000270104	AL670729.2	novel transcript	0.948231	0.0243291	0.0464048
ENSG00000249142	AC074134.1	transmembrane protein 183A (TMEM183A) pseudogene	1.04253	0.0243391	0.0464219
ENSG00000183668	PSG9	pregnancy specific beta-1-glycoprotein 9 [Source:HGNC Symbol;Acc:HGNC:9526]	1.47458	0.0243482	0.046437
ENSG00000259709	AC023906.4	novel transcript, antisense to GNB5	-0.676172	0.0244297	0.0465903
ENSG00000276368	H2AC14	H2A clustered histone 14 [Source:HGNC Symbol;Acc:HGNC:4727]	1.25757	0.0244631	0.0466518
ENSG00000224272	AC131097.2	novel transcript	0.828206	0.0244908	0.0467026
ENSG00000275734	AC010538.1	novel transcript, sense overlapping CDK10	-1.25417	0.0244952	0.0467087
ENSG00000264071	RN7SL531P	RNA, 7SL, cytoplasmic 531, pseudogene [Source:HGNC Symbol;Acc:HGNC:46547]	0.813493	0.0245265	0.0467663
ENSG00000230155	CEP250-AS1	CEP250 antisense RNA 1 [Source:HGNC Symbol;Acc:HGNC:40143]	0.896604	0.0245461	0.0468015
ENSG00000224292	AF196972.1	novel transcript, antisense to PORCN, EBP	-1.30451	0.0245597	0.0468253
ENSG00000238278	ALG1L6P	ALG1 like 6, pseudogene [Source:HGNC Symbol;Acc:HGNC:44375]	-0.810393	0.0245658	0.0468349
ENSG00000273474	AL157392.4	novel transcript, antisense to FRMD4A	1.26294	0.0245787	0.0468573
ENSG00000275540	AC011477.6	ubiquitin specific peptidase 6 (Tre-2 oncogene) (USP6) pseudogene	0.795277	0.0245827	0.0468628
ENSG00000260475	AL353719.1	novel transcript	-1.25854	0.0246047	0.0469025
ENSG00000233554	B4GALT1-AS1	B4GALT1 antisense RNA 1 [Source:HGNC Symbol;Acc:HGNC:49910]	-1.17564	0.0246425	0.0469724
ENSG00000179855	GIPC3	GIPC PDZ domain containing family member 3 [Source:HGNC Symbol;Acc:HGNC:18183]	2.93359	0.0246494	0.0469835
ENSG00000223356	AL590666.1	novel transcript	-1.29048	0.0246879	0.0470546
ENSG00000235820	AL109935.1	novel transcript	0.932831	0.024704	0.0470832
ENSG00000258670	AL049874.3	novel transcript, antisense to C14orf39	-1.16698	0.0247189	0.0471094
ENSG00000135605	TEC	tec protein tyrosine kinase [Source:HGNC Symbol;Acc:HGNC:11719]	-1.58703	0.0247273	0.0471232
ENSG00000226220	CICP22	capicua transcriptional repressor pseudogene 22 [Source:HGNC Symbol;Acc:HGNC:48838]	1.33971	0.0247437	0.0471523
ENSG00000175707	KDF1	keratinocyte differentiation factor 1 [Source:HGNC Symbol;Acc:HGNC:26624]	2.22949	0.0247505	0.0471632
ENSG00000259954	IL21R-AS1	IL21R antisense RNA 1 [Source:HGNC Symbol;Acc:HGNC:27551]	-1.12582	0.0247531	0.0471659
ENSG00000134594	RAB33A	RAB33A, member RAS oncogene family [Source:HGNC Symbol;Acc:HGNC:9773]	1.86206	0.0247718	0.0471994
ENSG00000187773	DIPK1C	divergent protein kinase domain 1C [Source:HGNC Symbol;Acc:HGNC:31729]	1.18242	0.0247776	0.0472062
ENSG00000132915	PDE6A	phosphodiesterase 6A [Source:HGNC Symbol;Acc:HGNC:8785]	-1.09475	0.024798	0.0472427
ENSG00000105251	SHD	Src homology 2 domain containing transforming protein D [Source:HGNC Symbol;Acc:HGNC:30633]	-1.7235	0.0248003	0.047245
ENSG00000178015	GPR150	G protein-coupled receptor 150 [Source:HGNC Symbol;Acc:HGNC:23628]	1.69085	0.0248275	0.0472947
ENSG00000176979	TRIM60	tripartite motif containing 60 [Source:HGNC Symbol;Acc:HGNC:21162]	0.872507	0.0248363	0.0473026
ENSG00000206881	RNU6-190P	RNA, U6 small nuclear 190, pseudogene [Source:HGNC Symbol;Acc:HGNC:47153]	0.872507	0.0248363	0.0473026
ENSG00000224481	AC245100.1	novel transcript	0.872507	0.0248363	0.0473026
ENSG00000259277	AC127522.1	novel transcript	0.872507	0.0248363	0.0473026
ENSG00000271797	AC008494.3	novel transcript, antisense to PGGT1B	-1.17564	0.024845	0.0473171
ENSG00000223989	AL357140.1	novel transcript	1.14197	0.0248609	0.0473446
ENSG00000253307	AC011676.1	novel transcript	1.08347	0.0248617	0.0473446
ENSG00000276302	AL021997.2	novel protein	-1.66126	0.025049	0.047697
ENSG00000248356	AC093864.1	novel transcript	0.844826	0.0250646	0.0477244
ENSG00000241749	RPSAP52	ribosomal protein SA pseudogene 52 [Source:HGNC Symbol;Acc:HGNC:35752]	1.33734	0.0251079	0.0478048
ENSG00000238081	AC099063.2	chromosome 11 open reading frame 74 (C11orf74) pseudogene	1.03054	0.0251247	0.0478324
ENSG00000255566	AC135279.2	mitochondrial ribosomal protein S25 (MRPS25) pseudogene	1.4375	0.0251423	0.0478636
ENSG00000004948	CALCR	calcitonin receptor [Source:HGNC Symbol;Acc:HGNC:1440]	1.1148	0.025596	0.0480261
ENSG00000134760	DSG1	desmoglein 1 [Source:HGNC Symbol;Acc:HGNC:3048]	-0.848121	0.0255669	0.0480261
ENSG00000176134	AL445665.1	methylenetetrahydrofolate dehydrogenase (NADP+ dependent) 1-like (MTHFD1L) pseudogene	1.7921	0.0254323	0.0480261
ENSG00000180828	BHLHE22	basic helix-loop-helix family member e22 [Source:HGNC Symbol;Acc:HGNC:11963]	-1.54471	0.0254728	0.0480261
ENSG00000213514	AL731556.1	novel zinc finger pseudogene (KIAA1629)	-1.4092	0.0253774	0.0480261
ENSG00000219329	AL357515.1	PDGFA associated protein 1 (PDGFA) pseudogene	0.942216	0.0255249	0.0480261
ENSG00000233581	AC069155.1	novel transcript	0.885993	0.0253403	0.0480261
ENSG00000233716	MTFR2P1	MTFR2 pseudogene 1 [Source:HGNC Symbol;Acc:HGNC:54773]	-1.26798	0.0255628	0.0480261
ENSG00000236182	AC009319.1	enolase-phosphatase 1 (ENOPH1) pseudogene	0.886805	0.0254105	0.0480261
ENSG00000240435	RPS12P27	ribosomal protein S12 pseudogene 27 [Source:HGNC Symbol;Acc:HGNC:35892]	1.15393	0.0252451	0.0480261
ENSG00000241532	AGGF1P3	angiogenic factor with G-patch and FHA domains 1 pseudogene 3 [Source:HGNC Symbol;Acc:HGNC:38053]	-1.3009	0.0256204	0.0480261
ENSG00000254893	AC113404.3	RAP1B, member of RAS oncogene family pseudogene	-1.89653	0.0252375	0.0480261
ENSG00000255059	PPIAP43	peptidylprolyl isomerase A pseudogene 43 [Source:HGNC Symbol;Acc:HGNC:53667]	0.854452	0.0254931	0.0480261
ENSG00000258949	AL049870.3	novel transcript, antisense to C14orf28	1.34121	0.0255172	0.0480261
ENSG00000259583	AC015712.2	novel transcript, antisense to LRRK1 and ALDH1A3	1.50813	0.0253827	0.0480261
ENSG00000261868	MFSD1P1	major facilitator superfamily domain containing 1 pseudogene 1 [Source:HGNC Symbol;Acc:HGNC:50625]	1.70193	0.0254869	0.0480261
ENSG00000270094	AL670729.1	novel transcript, antisense to TRIM11	1.91643	0.0253534	0.0480261
ENSG00000274569	AC024884.1	apolipoprotein F (APOF) pseudogene	-0.819962	0.0253779	0.0480261
ENSG00000279405	AC004696.2	novel transcript	-1.35585	0.0254485	0.0480261
ENSG00000231181	AL954705.1	ribosomal protein L9 (RPL9) pseudogene	0.737035	0.0256907	0.0481551
ENSG00000224982	TMEM233	transmembrane protein 233 [Source:HGNC Symbol;Acc:HGNC:37219]	0.833336	0.0257448	0.0482476
ENSG00000253112	AC102945.1	novel transcript	0.833336	0.0257448	0.0482476
ENSG00000256268	LINC02454	long intergenic non-protein coding RNA 2454 [Source:HGNC Symbol;Acc:HGNC:53387]	0.833336	0.0257448	0.0482476
ENSG00000259931	AC105036.1	small nuclear ribonucleoprotein polypeptide F (SNRPF) pseudogene	0.833336	0.0257448	0.0482476
ENSG00000256995	AC084816.1	novel transcript	0.906878	0.0257856	0.0483199
ENSG00000240409	MTATP8P1	MT-ATP8 pseudogene 1 [Source:HGNC Symbol;Acc:HGNC:44571]	0.801579	0.0258522	0.0484423
ENSG00000258925	NPM1P5	nucleophosmin 1 pseudogene 5 [Source:HGNC Symbol;Acc:HGNC:7925]	1.34135	0.0258781	0.0484887
ENSG00000145692	BHMT	betaine--homocysteine S-methyltransferase [Source:HGNC Symbol;Acc:HGNC:1047]	-1.44488	0.0259245	0.0485734
ENSG00000248131	LINC01194	long intergenic non-protein coding RNA 1194 [Source:HGNC Symbol;Acc:HGNC:37171]	-1.1057	0.0259257	0.0485736
ENSG00000258376	AC004846.1	novel transcript, antisense to PAPLN	1.30652	0.0259388	0.0485959
ENSG00000137766	UNC13C	unc-13 homolog C [Source:HGNC Symbol;Acc:HGNC:23149]	1.57601	0.0259442	0.0486038
ENSG00000233670	PIRT	phosphoinositide interacting regulator of transient receptor potential channels [Source:HGNC Symbol;Acc:HGNC:37239]	-0.85701	0.0259468	0.0486066
ENSG00000240436	RPL35AP14	ribosomal protein L35a pseudogene 14 [Source:HGNC Symbol;Acc:HGNC:36783]	0.815119	0.0259576	0.0486223
ENSG00000259869	AL022344.1	novel transcript	0.815119	0.0259576	0.0486223
ENSG00000263590	LINC02591	long intergenic non-protein coding RNA 2591 [Source:HGNC Symbol;Acc:HGNC:53901]	1.22985	0.0259714	0.0486307
ENSG00000163364	LINC01116	long intergenic non-protein coding RNA 1116 [Source:HGNC Symbol;Acc:HGNC:49259]	-1.34614	0.0260204	0.0487136
ENSG00000269986	AC040174.2	novel transcript	-1.02248	0.0260439	0.0487553
ENSG00000204361	NXPE2	neurexophilin and PC-esterase domain family member 2 [Source:HGNC Symbol;Acc:HGNC:26331]	1.24346	0.0260785	0.048818
ENSG00000217783	LDHAL6FP	lactate dehydrogenase A like 6F, pseudogene [Source:HGNC Symbol;Acc:HGNC:44240]	1.06125	0.0261394	0.0489297
ENSG00000224981	AC000367.1	tigger transposable element derived 1 (TIGD1) pseudogene	0.644654	0.0263102	0.0492451
ENSG00000226543	MYL6P1	myosin light chain 6 pseudogene 1 [Source:HGNC Symbol;Acc:HGNC:7588]	0.644654	0.0263102	0.0492451
ENSG00000187479	C11orf96	chromosome 11 open reading frame 96 [Source:HGNC Symbol;Acc:HGNC:38675]	2.36008	0.0263259	0.0492687
ENSG00000245261	AL133375.1	novel transcript	1.73499	0.026384	0.0493654
ENSG00000235531	MSC-AS1	MSC antisense RNA 1 [Source:HGNC Symbol;Acc:HGNC:48724]	1.99076	0.0264114	0.0494145
ENSG00000204362	LINC02783	long intergenic non-protein coding RNA 2783 [Source:HGNC Symbol;Acc:HGNC:54303]	0.846822	0.0264147	0.0494162
ENSG00000256720	BTG1P1	BTG anti-proliferation factor 1 pseudogene 1 [Source:HGNC Symbol;Acc:HGNC:37692]	0.846822	0.0264147	0.0494162
ENSG00000236683	HMGA1P1	high mobility group AT-hook 1 pseudogene 1 [Source:HGNC Symbol;Acc:HGNC:13321]	1.15071	0.0264281	0.049439
ENSG00000243429	OR7E29P	olfactory receptor family 7 subfamily E member 29 pseudogene [Source:HGNC Symbol;Acc:HGNC:8401]	-1.03412	0.0264393	0.0494577
ENSG00000276417	AC092111.2	novel transcript	-1.74848	0.0264536	0.0494822
ENSG00000261147	AC091167.2	novel protein	-2.26434	0.0264683	0.0495075
ENSG00000233608	TWIST2	twist family bHLH transcription factor 2 [Source:HGNC Symbol;Acc:HGNC:20670]	2.26228	0.02647	0.0495084
ENSG00000139629	GALNT6	polypeptide N-acetylgalactosaminyltransferase 6 [Source:HGNC Symbol;Acc:HGNC:4128]	2.48755	0.026474	0.0495137
ENSG00000260955	AC100821.2	novel transcript, overlapping to LYPLA1	1.04779	0.0265418	0.0496384
ENSG00000268117	VN1R84P	vomeronasal 1 receptor 84 pseudogene [Source:HGNC Symbol;Acc:HGNC:37404]	0.92079	0.0265635	0.0496746
ENSG00000271040	AL390955.2	novel transcript	-1.11826	0.0266008	0.0497375
ENSG00000275494	AC133552.5	novel transcript	-0.982113	0.0267128	0.0499311
ENSG00000150045	KLRF1	killer cell lectin like receptor F1 [Source:HGNC Symbol;Acc:HGNC:13342]	0.828606	0.0267216	0.0499431
ENSG00000235097	LINC00330	long intergenic non-protein coding RNA 330 [Source:HGNC Symbol;Acc:HGNC:42047]	0.828606	0.0267216	0.0499431
